# Supplementary material for: Predicting patients with septic shock and sepsis through analyzing whole-blood expression of NK cell-related hub genes using an advanced machine learning framework
Source: Front Immunol. 2024 Nov 28;15:1493895. doi: 10.3389/fimmu.2024.1493895 (PMC11634752; doi:10.3389/fimmu.2024.1493895)
Supplement: Supplementary Table 1 — Excel file for DEGs of the three datasets on Day1. [file Table1.xls]

## Sheet: GSE95233 Day 1
Supplementary Data Sheet S1 (GSE95233 Day 1)
gene	logFC	AveExpr	t	P.Value	adj.P.Val
GNLY	-2.91688	8.76559	-11.2686	6.83951e-18	1.34718e-16
TBX21	-2.82648	6.97205	-15.7324	1.2311e-25	1.15273e-23
SAMD3	-2.77736	6.00377	-15.7352	1.21852e-25	1.14953e-23
FGFBP2	-2.70552	7.0459	-10.673	8.77387e-17	1.41136e-15
CD8A	-2.61477	6.93763	-11.5668	1.93039e-18	4.15449e-17
BCL11B	-2.60936	6.45929	-16.8989	1.75864e-27	2.27481e-25
CD247	-2.54945	7.39221	-16.0224	4.2133e-26	4.46304e-24
FCMR	-2.53947	7.9516	-15.0595	1.54399e-24	1.06442e-22
CD3G	-2.51376	7.81354	-15.4308	3.79817e-25	3.19837e-23
ABLIM1	-2.49756	7.40569	-16.6514	4.27e-27	5.20152e-25
PID1	-2.45817	4.92444	-13.5363	5.85627e-22	2.49927e-20
IL7R	-2.4485	7.99088	-14.241	3.61855e-23	1.932e-21
RORA	-2.39413	6.48885	-16.3795	1.14172e-26	1.2864e-24
KLRG1	-2.3608	6.24999	-14.9705	2.1667e-24	1.45378e-22
HLA.DPA1	-2.35956	8.99075	-12.1429	1.7231e-19	4.57077e-18
IL2RB	-2.35213	6.4776	-18.6848	3.6372e-30	9.66281e-28
AHNAK	-2.34117	7.02809	-16.6518	4.26493e-27	5.20152e-25
CCR3	-2.32496	5.90612	-13.4974	6.84114e-22	2.84096e-20
PRSS33	-2.31889	6.39595	-13.6865	3.21844e-22	1.43198e-20
GZMH	-2.30374	7.60113	-8.63614	6.55503e-13	5.93405e-12
IKZF3	-2.30337	5.22833	-17.9507	4.40591e-29	8.63764e-27
CECR1	-2.28587	7.83051	-14.7729	4.61369e-24	2.92364e-22
HLA.DPB1	-2.28092	8.24616	-15.086	1.39616e-24	9.73201e-23
IL32	-2.27977	7.15959	-13.971	1.04377e-22	5.05642e-21
NELL2	-2.23661	4.83854	-13.6093	4.37493e-22	1.91931e-20
CTSW	-2.2275	7.0139	-9.92933	2.21577e-15	2.86611e-14
LGR6	-2.22645	5.05021	-14.9064	2.76737e-24	1.81791e-22
CD4	-2.22109	6.28257	-15.3948	4.34715e-25	3.56495e-23
RCAN3	-2.21604	6.89488	-14.8575	3.33634e-24	2.16896e-22
NOG	-2.19473	3.94319	-10.8947	3.38118e-17	5.85154e-16
NLRC3	-2.193	6.10158	-14.8184	3.87596e-24	2.50678e-22
CIITA	-2.18356	7.58188	-13.3922	1.04268e-21	4.1664e-20
RUNX3	-2.1831	6.65134	-17.6659	1.17983e-28	2.08497e-26
CX3CR1	-2.17594	8.31191	-11.0785	1.53874e-17	2.84339e-16
LBH	-2.11908	7.97282	-14.2115	4.06037e-23	2.14057e-21
ESYT1	-2.1072	8.69872	-22.0211	9.28497e-35	7.76657e-32
P2RY10	-2.10404	5.99061	-17.1732	6.63742e-28	9.57239e-26
KLRD1	-2.0763	6.52934	-9.81087	3.71949e-15	4.68088e-14
PRKCH	-2.06957	7.8153	-20.0701	3.89064e-32	1.62719e-29
PRF1	-2.05681	6.23648	-13.1507	2.75765e-21	1.00291e-19
CDC25B	-2.05216	7.86473	-14.8001	4.15692e-24	2.64756e-22
LCK	-2.04256	6.55537	-15.0311	1.72035e-24	1.17311e-22
GZMK	-2.0394	7.03208	-10.7319	6.80738e-17	1.12385e-15
CCL5	-2.02492	8.9214	-8.18899	4.72643e-12	3.79657e-11
ITK	-2.0217	6.26809	-12.1508	1.66744e-19	4.45136e-18
SLFN5	-2.02011	6.83382	-10.9691	2.45693e-17	4.36644e-16
CD3E	-2.00745	5.44647	-13.9259	1.24687e-22	5.94848e-21
EOMES	-2.00717	5.71475	-14.1597	4.97383e-23	2.56817e-21
PLEKHA1	-1.99448	5.9591	-15.3898	4.42991e-25	3.60922e-23
MAP4K1	-1.98743	7.09137	-16.836	2.20139e-27	2.81845e-25
CD2	-1.97612	6.72228	-13.7193	2.82437e-22	1.27473e-20
ETS1	-1.97398	7.06488	-18.1193	2.47125e-29	5.08307e-27
HLA.DRA	-1.97257	8.6016	-10.5249	1.66327e-16	2.55435e-15
ADGRE3	-1.96676	7.63168	-7.99311	1.12199e-11	8.47031e-11
SULF2	-1.94121	7.02691	-9.64849	7.57582e-15	9.10477e-14
PZP	-1.93924	5.2063	-15.1119	1.26561e-24	8.96819e-23
CD28	-1.93186	5.549	-11.1294	1.23778e-17	2.32143e-16
KLRF1	-1.92698	5.57958	-9.63777	7.94049e-15	9.48851e-14
ITGB7	-1.9111	7.26577	-16.6145	4.87807e-27	5.82906e-25
ARL4C	-1.90868	6.10446	-18.2045	1.8469e-29	3.86217e-27
SLC38A1	-1.90848	7.12361	-13.9004	1.37875e-22	6.55269e-21
CD1C	-1.89926	5.86427	-14.9197	2.63074e-24	1.74645e-22
HLA.DMB	-1.88578	7.00002	-13.4208	9.29731e-22	3.73169e-20
HLA.DRB1	-1.88134	9.9358	-11.5875	1.76901e-18	3.84676e-17
RASGRP1	-1.87296	7.57636	-13.794	2.10052e-22	9.61871e-21
TGFBI	-1.87272	7.54111	-7.71112	3.88589e-11	2.70718e-10
TMEM204	-1.86472	5.76747	-12.7358	1.49101e-20	4.77239e-19
SIRPG	-1.86287	6.02989	-13.9754	1.02577e-22	4.98848e-21
HLA.DMA	-1.85702	7.28095	-11.5539	2.03904e-18	4.32159e-17
CCR7	-1.85589	6.44004	-8.86808	2.35303e-13	2.27278e-12
DPP4	-1.84791	5.86473	-13.8569	1.63754e-22	7.69523e-21
APOL3	-1.84398	7.2407	-12.8333	1.00087e-20	3.33988e-19
GZMB	-1.84186	7.87016	-6.77306	2.32603e-09	1.25202e-08
FCRL3	-1.83278	5.42796	-12.7197	1.5928e-20	5.02131e-19
RTN1	-1.81089	5.3393	-9.51665	1.35124e-14	1.5469e-13
PARP15	-1.79687	4.28399	-15.0289	1.73489e-24	1.17663e-22
CCR6	-1.79664	5.75305	-15.0558	1.56629e-24	1.07389e-22
TRAT1	-1.78994	6.27819	-10.1239	9.48127e-16	1.29025e-14
GATA3	-1.78601	2.49006	-12.4105	5.68206e-20	1.62398e-18
PVRIG	-1.78103	6.11588	-13.4331	8.84863e-22	3.5699e-20
LEF1	-1.77178	5.53404	-12.4347	5.1401e-20	1.48259e-18
PLCG1	-1.76412	6.56379	-14.0397	7.96448e-23	3.96549e-21
GPR174	-1.76103	4.76441	-14.5223	1.21202e-23	7.10616e-22
BTN3A3	-1.7531	6.05287	-10.5592	1.4343e-16	2.21901e-15
EVL	-1.74096	7.37494	-11.6328	1.46121e-18	3.23104e-17
CA5B	-1.73435	5.7715	-16.7351	3.16124e-27	3.9664e-25
SH2D2A	-1.72788	5.78808	-12.7363	1.488e-20	4.77239e-19
MME	-1.71946	7.11192	-5.51862	4.52687e-07	1.73909e-06
MS4A1	-1.71246	6.55342	-7.94473	1.38886e-11	1.0293e-10
ST6GAL1	-1.71097	8.00281	-15.3054	6.08642e-25	4.80292e-23
SKAP1	-1.69784	6.46726	-14.6851	6.46696e-24	3.9775e-22
SBK1	-1.69558	5.00441	-17.6603	1.20322e-28	2.09677e-26
CSF1R	-1.6904	6.23081	-10.8014	5.04852e-17	8.50252e-16
TP53	-1.68426	7.38707	-15.115	1.2505e-24	8.96819e-23
PCNX2	-1.66554	4.15468	-14.4073	1.893e-23	1.07328e-21
SYNE2	-1.66305	6.35412	-17.744	8.99923e-29	1.63643e-26
CRIP1	-1.65926	8.94073	-9.20965	5.21559e-14	5.46244e-13
KCNA3	-1.65491	5.81413	-11.3201	5.49355e-18	1.09932e-16
BACH2	-1.65149	4.66906	-9.96995	1.85555e-15	2.41761e-14
OAS2	-1.6512	6.39397	-6.98249	9.39962e-10	5.34619e-09
SGK1	-1.64784	8.38035	-9.66359	7.09036e-15	8.52951e-14
PRKX	-1.63804	5.93171	-13.8421	1.73636e-22	8.09894e-21
STAT4	-1.62935	7.50174	-10.3513	3.52886e-16	5.08342e-15
PTGDR2	-1.62628	6.19956	-14.3084	2.782e-23	1.51764e-21
DDHD2	-1.61651	6.24372	-13.167	2.58188e-21	9.44457e-20
TGFBR3	-1.60867	4.9445	-13.1765	2.48403e-21	9.11318e-20
ALDH1A1	-1.6017	6.13032	-9.24735	4.41762e-14	4.67351e-13
ANKRD36B	-1.58615	6.06469	-11.723	9.99028e-19	2.28737e-17
SH2D1A	-1.58484	5.9381	-10.7314	6.8232e-17	1.12498e-15
TRIB2	-1.58182	6.25897	-9.74251	5.01723e-15	6.19598e-14
MPEG1	-1.58161	8.83586	-9.86881	2.88673e-15	3.67341e-14
PPM1K	-1.57816	7.3894	-11.1181	1.29897e-17	2.42893e-16
CARNS1	-1.57037	4.69902	-16.0212	4.23289e-26	4.46304e-24
FTO	-1.56993	6.27885	-15.1315	1.17492e-24	8.57074e-23
LDLRAP1	-1.56645	6.53624	-8.85389	2.50526e-13	2.40637e-12
GUSBP2	-1.56246	6.3885	-14.9316	2.51346e-24	1.67747e-22
TCF7	-1.55443	5.7251	-14.1161	5.89904e-23	2.99657e-21
LDOC1L	-1.54594	5.63493	-15.8707	7.37465e-26	7.58441e-24
TAF15	-1.53657	9.08797	-17.7729	8.14023e-29	1.52441e-26
ZBTB4	-1.53305	10.1769	-17.4061	2.92279e-28	4.70156e-26
GPR183	-1.52754	4.8623	-13.3232	1.37557e-21	5.26196e-20
TKTL1	-1.52746	4.66897	-10.8283	4.49744e-17	7.65663e-16
GZMA	-1.52429	7.81029	-6.48527	8.00026e-09	3.95817e-08
NAT10	-1.52417	6.36937	-17.3709	3.30754e-28	5.18747e-26
TC2N	-1.52401	4.68719	-10.3662	3.30804e-16	4.78179e-15
FAM117B	-1.51765	4.88008	-12.2386	1.15758e-19	3.15057e-18
CD74	-1.51663	7.08809	-9.57061	1.06619e-14	1.24095e-13
MYCL	-1.51218	5.79194	-11.7666	8.31885e-19	1.93649e-17
CD27	-1.50741	6.55199	-10.2354	5.83618e-16	8.13628e-15
AUTS2	-1.5058	4.62534	-12.0843	2.19938e-19	5.71337e-18
SLC25A45	-1.50514	5.38912	-13.7835	2.18972e-22	9.99069e-21
MAL	-1.50204	6.5745	-8.11362	6.59257e-12	5.15371e-11
PIK3C2B	-1.48756	5.28754	-12.1488	1.68139e-19	4.47907e-18
PRR5L	-1.48709	4.74125	-11.0466	1.76348e-17	3.22073e-16
TTC39C	-1.48638	6.29548	-12.6354	2.25006e-20	6.9365e-19
NHS	-1.48603	5.13675	-8.42074	1.69794e-12	1.44336e-11
MAGED1	-1.48124	6.44257	-14.4933	1.35616e-23	7.85582e-22
KLRB1	-1.47364	7.31978	-9.12984	7.41408e-14	7.60625e-13
P2RY8	-1.47279	9.09458	-14.423	1.78162e-23	1.01609e-21
CD96	-1.46577	3.65846	-11.6479	1.37112e-18	3.05025e-17
ZBTB25	-1.46567	5.48532	-14.3871	2.04791e-23	1.1471e-21
KLRC3	-1.45731	3.8066	-11.4242	3.5312e-18	7.28716e-17
HVCN1	-1.45686	7.43082	-12.3068	8.72487e-20	2.43811e-18
PTGDR	-1.45537	5.40221	-10.078	1.15805e-15	1.55735e-14
PTPRCAP	-1.45215	7.67521	-9.62465	8.41084e-15	9.94636e-14
FHIT	-1.44959	4.53799	-9.59799	9.45477e-15	1.11284e-13
TRANK1	-1.44366	6.63213	-11.9517	3.82735e-19	9.49047e-18
FMNL3	-1.44285	5.23125	-14.4649	1.51376e-23	8.67267e-22
SSBP2	-1.43622	5.49514	-13.4664	7.74439e-22	3.17545e-20
PTPN4	-1.43318	6.65142	-10.8223	4.6139e-17	7.83364e-16
ZNF395	-1.43126	7.01304	-13.8836	1.47327e-22	6.97552e-21
BIN1	-1.43088	6.78906	-10.8537	4.03183e-17	6.9203e-16
OSBPL3	-1.42974	5.6818	-15.3252	5.64923e-25	4.48613e-23
TAGAP	-1.42962	6.94276	-12.0297	2.76202e-19	7.07246e-18
ATIC	-1.42791	7.10112	-13.1117	3.22866e-21	1.16408e-19
CPVL	-1.42698	7.29239	-6.94552	1.10345e-09	6.23085e-09
TBC1D4	-1.42675	6.33594	-8.70628	4.80824e-13	4.42294e-12
PDZD4	-1.42422	5.80925	-14.3879	2.0418e-23	1.1471e-21
PCED1B	-1.42277	5.48785	-11.7857	7.67695e-19	1.79663e-17
PEBP1	-1.42272	7.55407	-13.3635	1.16986e-21	4.58694e-20
ADAM28	-1.42201	5.75311	-10.5199	1.69987e-16	2.60419e-15
ESYT2	-1.42095	3.69337	-11.2356	7.87092e-18	1.53652e-16
HLA.DRB4	-1.41692	6.12669	-2.44041	0.0169953	0.0306027
NUP93	-1.40478	7.34658	-19.3131	4.52112e-31	1.53315e-28
CD244	-1.40221	6.79174	-11.2513	7.36214e-18	1.44332e-16
DYRK2	-1.39964	5.11708	-15.1795	9.79542e-25	7.31566e-23
GOLGA8A	-1.39807	6.6986	-13.8363	1.7762e-22	8.25405e-21
SPOCK2	-1.38727	6.50608	-14.2571	3.39864e-23	1.83016e-21
CAMK1D	-1.38195	5.38398	-6.55894	5.83848e-09	2.94672e-08
EPHX2	-1.37799	4.10013	-10.0675	1.21238e-15	1.62171e-14
ATP6V0E2	-1.37546	7.37239	-12.7284	1.53692e-20	4.88197e-19
DDX24	-1.37538	7.83893	-16.7902	2.59391e-27	3.28746e-25
HLA.DQB1	-1.37524	7.27153	-2.46952	0.0157688	0.0285541
TNIK	-1.3745	4.6832	-12.0286	2.77572e-19	7.09306e-18
EPHA4	-1.3724	4.9582	-15.7046	1.36504e-25	1.25015e-23
VSIG1	-1.37223	4.28715	-12.7971	1.16065e-20	3.80225e-19
MARCKSL1	-1.37128	6.62102	-10.9372	2.81741e-17	4.93027e-16
IKZF2	-1.36894	5.02982	-14.3084	2.78159e-23	1.51764e-21
ZAP70	-1.36711	5.14386	-13.8431	1.72944e-22	8.09673e-21
OXNAD1	-1.3663	7.0008	-13.1251	3.05877e-21	1.10601e-19
CCR5	-1.36604	5.4042	-9.39236	2.33348e-14	2.60947e-13
ST3GAL5	-1.36457	6.79408	-11.9484	3.87971e-19	9.60134e-18
LOC93622	-1.3631	6.71197	-13.7356	2.64811e-22	1.19949e-20
CD160	-1.36243	4.50993	-13.3594	1.18952e-21	4.64519e-20
ELP2	-1.35992	5.61815	-13.9577	1.09978e-22	5.3073e-21
WDR54	-1.35615	6.50378	-13.4797	7.34245e-22	3.02051e-20
ATP2B1	-1.35285	6.86813	-11.6627	1.28791e-18	2.88047e-17
SLAMF6	-1.34923	5.82991	-12.2878	9.43828e-20	2.61996e-18
SUMF2	-1.34921	7.2841	-15.2855	6.56152e-25	5.14546e-23
SIDT1	-1.34808	4.14903	-12.5075	3.8071e-20	1.1266e-18
AGAP1	-1.34775	3.86267	-11.6117	1.59746e-18	3.49796e-17
PCSK5	-1.34221	5.86528	-9.18757	5.74853e-14	5.97077e-13
TARP	-1.34196	5.4375	-9.44499	1.85142e-14	2.08901e-13
RBM6	-1.33862	6.16304	-11.588	1.7656e-18	3.84601e-17
GABPB2	-1.33616	6.96959	-14.8011	4.14099e-24	2.64756e-22
TTN	-1.32821	5.07237	-12.0481	2.55837e-19	6.59134e-18
CARD11	-1.32691	6.01262	-12.4874	4.1359e-20	1.2153e-18
FCGBP	-1.3263	4.71852	-13.3812	1.08955e-21	4.31247e-20
SIT1	-1.32625	5.30431	-11.9021	4.70963e-19	1.14297e-17
PRKCQ	-1.32555	6.21624	-10.9828	2.31757e-17	4.13636e-16
BTN3A2	-1.32285	7.323	-8.42408	1.67309e-12	1.42902e-11
RARRES3	-1.32088	8.43257	-6.98126	9.45009e-10	5.37003e-09
KLF12	-1.31207	3.89803	-12.0577	2.45754e-19	6.3446e-18
ARHGEF9	-1.30773	5.31614	-10.4489	2.31172e-16	3.45711e-15
CD3D	-1.30713	7.69656	-8.19265	4.65074e-12	3.74297e-11
PRKCQ.AS1	-1.30218	5.03549	-10.3961	2.90603e-16	4.26456e-15
ITM2A	-1.29946	6.11757	-7.87982	1.84885e-11	1.34664e-10
TULP4	-1.29868	5.98595	-11.6309	1.4731e-18	3.24262e-17
ITGA4	-1.29815	6.02806	-11.5888	1.75974e-18	3.83991e-17
ANK3	-1.29798	4.88783	-7.6392	5.33116e-11	3.63138e-10
GCN1	-1.28817	7.29857	-18.3084	1.29666e-29	2.90521e-27
MPRIP	-1.28091	7.74616	-13.4582	8.00043e-22	3.25914e-20
UTRN	-1.28003	7.05055	-14.6659	6.96198e-24	4.24039e-22
SLC2A4RG	-1.2799	6.32422	-18.4459	8.13455e-30	1.89008e-27
TXK	-1.27949	4.71419	-10.73	6.86492e-17	1.12889e-15
TCL1A	-1.27822	5.95895	-5.82064	1.31191e-07	5.47954e-07
TMEM268	-1.27812	4.91882	-8.87656	2.26663e-13	2.20155e-12
MPHOSPH9	-1.27402	4.89577	-8.54002	1.00233e-12	8.85654e-12
KDM2B	-1.27342	7.13978	-15.3683	4.80406e-25	3.88881e-23
DHRS3	-1.27273	5.69103	-10.2847	4.71047e-16	6.64818e-15
NCL	-1.27208	8.43678	-14.5172	1.23647e-23	7.21581e-22
GGA2	-1.2712	7.82511	-12.2637	1.04338e-19	2.8646e-18
JAKMIP1	-1.2662	5.36138	-9.69586	6.15515e-15	7.49065e-14
NPIPA1	-1.26185	9.63258	-13.6076	4.40535e-22	1.92592e-20
RPL18	-1.25785	10.3468	-9.56607	1.08766e-14	1.26243e-13
ICOS	-1.2578	5.72133	-8.87518	2.28045e-13	2.2129e-12
IFIT1	-1.25755	6.12247	-3.06475	0.00301301	0.00634298
BTBD11	-1.25643	4.54273	-10.3277	3.90962e-16	5.58702e-15
OAS3	-1.251	6.09836	-4.07102	0.000113462	0.000304907
CAMK2D	-1.24939	5.19123	-11.2086	8.8288e-18	1.70423e-16
MARS2	-1.24924	6.14416	-11.2349	7.89282e-18	1.53775e-16
PPP3CC	-1.24076	6.95274	-13.5154	6.36391e-22	2.67946e-20
CACNA2D3	-1.23998	4.47562	-8.08293	7.54902e-12	5.85037e-11
TMC8	-1.23719	8.84049	-11.0962	1.42639e-17	2.65928e-16
RPS6KA5	-1.23652	3.00894	-11.7198	1.0127e-18	2.31445e-17
GSE1	-1.23356	4.9612	-12.4217	5.425e-20	1.55405e-18
GIMAP4	-1.23283	8.57465	-7.9351	1.44909e-11	1.07014e-10
SCML4	-1.23271	3.94327	-11.1169	1.30585e-17	2.43817e-16
RCC2	-1.23028	8.17548	-13.3407	1.28201e-21	4.93416e-20
CAMK2N1	-1.22764	5.40148	-13.5317	5.9646e-22	2.53688e-20
AARS2	-1.22473	6.80736	-15.1909	9.38041e-25	7.0898e-23
IL10RA	-1.22447	8.73463	-17.1215	7.96862e-28	1.13616e-25
PI3	-1.22158	8.8177	-3.38034	0.00114468	0.00260705
RBM4B	-1.21927	7.3636	-13.3327	1.32373e-21	5.07917e-20
CST3	-1.21624	8.17341	-6.01755	5.78193e-08	2.55264e-07
EPB41	-1.21013	10.0019	-5.70758	2.09146e-07	8.47322e-07
FBL	-1.20888	7.91762	-10.4644	2.16105e-16	3.24338e-15
CD81	-1.20813	5.92252	-12.4264	5.31896e-20	1.52716e-18
KIAA0355	-1.20663	5.46792	-12.136	1.77354e-19	4.68476e-18
CD22	-1.20425	7.17874	-8.73819	4.17609e-13	3.88993e-12
CTSO	-1.20317	5.15353	-9.63649	7.98543e-15	9.53313e-14
ZNHIT6	-1.20303	4.72079	-9.58367	1.00681e-14	1.1773e-13
RPAIN	-1.20181	5.32672	-14.1523	5.12003e-23	2.62208e-21
PAQR7	-1.20123	7.46935	-7.79548	2.68071e-11	1.89921e-10
FUT11	-1.19632	6.03502	-12.7659	1.31809e-20	4.26239e-19
ZNF548	-1.18643	6.16685	-8.73913	4.1587e-13	3.87801e-12
CLEC2D	-1.18589	7.28666	-11.9831	3.35628e-19	8.40543e-18
PFAS	-1.18431	5.40312	-12.1118	1.96164e-19	5.13835e-18
RFX5	-1.18422	7.56653	-10.4949	1.89376e-16	2.87316e-15
KIF21A	-1.18392	5.10057	-8.85376	2.50667e-13	2.40637e-12
PRKDC	-1.18322	6.04931	-7.61262	5.99157e-11	4.03523e-10
AKR1B1	-1.18079	7.19262	-12.2748	9.96343e-20	2.7475e-18
NUCKS1	-1.18073	9.10653	-15.7836	1.01821e-25	9.98081e-24
SGK223	-1.18053	5.10131	-13.8812	1.48743e-22	7.01608e-21
FBXO21	-1.18035	5.30029	-13.7181	2.83783e-22	1.27621e-20
RAB40B	-1.17722	5.12075	-10.8251	4.55956e-17	7.75187e-16
DPEP2	-1.17513	10.0215	-7.26727	2.72048e-10	1.66102e-09
TIAM1	-1.17478	5.57286	-12.8952	7.77577e-21	2.63683e-19
TBC1D9	-1.17468	5.61343	-8.23949	3.78173e-12	3.08514e-11
IL12RB1	-1.17445	7.78828	-8.42189	1.68933e-12	1.43897e-11
ENO2	-1.17203	6.14443	-8.09056	7.29908e-12	5.67068e-11
MYCBP2	-1.16777	6.94478	-12.5677	2.97127e-20	9.00496e-19
GSTP1	-1.16763	8.23422	-9.19523	5.55771e-14	5.78213e-13
TARBP1	-1.16322	5.20766	-11.8248	6.51276e-19	1.5418e-17
SP140	-1.16308	6.94333	-7.90889	1.62658e-11	1.1921e-10
GPM6B	-1.16198	6.93229	-13.4996	6.77919e-22	2.82586e-20
APRT	-1.15767	8.17879	-10.6671	9.00223e-17	1.44439e-15
LGALS2	-1.15584	5.97232	-6.91269	1.27209e-09	7.11903e-09
ADARB1	-1.15529	5.97121	-11.3092	5.75365e-18	1.14954e-16
ABHD14B	-1.15342	5.41964	-9.54904	1.17211e-14	1.35045e-13
GBP4	-1.1521	6.04804	-4.85519	6.26581e-06	2.04413e-05
MX1	-1.15105	7.36768	-3.94007	0.000179216	0.000467587
BCL2	-1.14894	4.70029	-11.9162	4.44033e-19	1.08391e-17
DNMT1	-1.14833	6.04695	-10.4905	1.93024e-16	2.92497e-15
NEIL2	-1.14827	7.05672	-11.571	1.89666e-18	4.08891e-17
HMGN3	-1.14494	7.22082	-10.371	3.23883e-16	4.69256e-15
KLRC4	-1.14479	2.48237	-9.31708	3.24981e-14	3.52338e-13
RASA3	-1.14381	6.63018	-13.1589	2.66738e-21	9.72894e-20
BTN3A1	-1.14305	6.31201	-10.0178	1.5061e-15	1.99336e-14
SYTL2	-1.141	4.5326	-10.8407	4.26305e-17	7.28726e-16
DPYSL2	-1.13999	7.69712	-8.07503	7.81689e-12	6.03189e-11
ZNF483	-1.13955	5.25773	-12.0079	3.02519e-19	7.62191e-18
ARHGEF18	-1.13944	8.67598	-14.7348	5.34107e-24	3.33405e-22
ECHDC2	-1.13821	6.12187	-9.62925	8.24281e-15	9.7938e-14
LINC01278	-1.13798	5.08682	-11.9184	4.40005e-19	1.07617e-17
C10orf35	-1.13601	5.7643	-10.9967	2.18299e-17	3.93534e-16
SRRM2	-1.1301	9.0261	-11.5799	1.82652e-18	3.95127e-17
CEP164	-1.12975	8.24426	-14.5347	1.15531e-23	6.80547e-22
KIAA1147	-1.1278	5.65506	-13.2635	1.74879e-21	6.58921e-20
ZNF337	-1.12524	7.00866	-12.3572	7.08068e-20	1.99196e-18
LRIG1	-1.12295	5.21142	-10.8573	3.96931e-17	6.82233e-16
HSH2D	-1.12187	5.78751	-8.42676	1.6534e-12	1.41413e-11
POLR2J4	-1.11947	8.6767	-12.5665	2.9869e-20	9.03052e-19
CAMK4	-1.11647	5.33039	-13.4591	7.97434e-22	3.25909e-20
PPP1R16B	-1.11512	5.41917	-9.09389	8.68758e-14	8.86204e-13
ZBTB39	-1.11329	5.04913	-11.4529	3.12694e-18	6.48492e-17
SAMD4A	-1.11283	4.63613	-6.87036	1.52787e-09	8.45618e-09
LRRN3	-1.11282	3.82665	-8.9079	1.9737e-13	1.93318e-12
GSTM2	-1.11042	6.53825	-5.88106	1.02127e-07	4.33046e-07
PFKP	-1.10948	7.94667	-9.34701	2.84869e-14	3.12161e-13
IFIT2	-1.10879	6.93864	-3.91146	0.000197814	0.000512168
SNU13	-1.10861	7.71963	-14.9144	2.68394e-24	1.77239e-22
GPR18	-1.10853	6.22515	-10.4503	2.2977e-16	3.44025e-15
PRKACB	-1.10852	7.66535	-8.0591	8.38602e-12	6.45518e-11
UBE2G2	-1.10696	8.12588	-11.6326	1.46269e-18	3.23104e-17
SYNC	-1.10683	6.26284	-13.2078	2.18937e-21	8.07943e-20
GTF2I	-1.10634	6.79714	-13.6717	3.41272e-22	1.51305e-20
THEMIS	-1.10594	3.60624	-8.02882	9.5846e-12	7.32833e-11
TRIT1	-1.10538	6.8231	-10.5896	1.25758e-16	1.97586e-15
NAAA	-1.09972	7.78033	-8.53538	1.0231e-12	9.03369e-12
CLYBL	-1.09709	4.95196	-11.4088	3.76859e-18	7.75156e-17
ICAM2	-1.09465	6.84317	-7.25086	2.92257e-10	1.77404e-09
AES	-1.09366	6.65384	-7.66364	4.78811e-11	3.28381e-10
RNMT	-1.09205	8.09882	-15.516	2.75949e-25	2.38782e-23
SEPT6	-1.09154	7.01183	-9.56982	1.06989e-14	1.24295e-13
VWCE	-1.09007	7.88233	-3.49273	0.000799639	0.00186627
FGF9	-1.08852	4.73142	-10.3672	3.29308e-16	4.76566e-15
TTYH2	-1.08338	5.27174	-11.1411	1.17737e-17	2.22477e-16
LPAR5	-1.08311	5.71577	-7.5077	9.49656e-11	6.19622e-10
LINC00877	-1.08194	4.79946	-7.29598	2.39974e-10	1.47379e-09
SSBP3	-1.07674	6.24622	-8.01383	1.024e-11	7.78205e-11
URGCP	-1.07517	6.17658	-9.97042	1.85181e-15	2.41525e-14
XYLT1	-1.07181	5.87351	-11.0474	1.75728e-17	3.21409e-16
JAK1	-1.07114	8.4245	-15.1893	9.43649e-25	7.0898e-23
LIX1L	-1.0703	9.37608	-17.7462	8.92881e-29	1.63643e-26
ITPKB	-1.07019	4.87483	-10.4244	2.56998e-16	3.80254e-15
COQ10A	-1.06877	5.51364	-12.1477	1.68889e-19	4.48951e-18
PPP1R13B	-1.06743	5.7469	-15.1122	1.26406e-24	8.96819e-23
CD99	-1.06653	7.83913	-7.11833	5.20851e-10	3.07101e-09
LAT	-1.06528	7.08651	-6.62435	4.41056e-09	2.26987e-08
AMPD2	-1.06408	8.83882	-9.74876	4.88173e-15	6.05023e-14
UBASH3A	-1.06357	5.09856	-10.384	3.06142e-16	4.47202e-15
MAN1C1	-1.06207	3.5902	-10.0163	1.51591e-15	2.00212e-14
AKT3	-1.05781	4.9664	-8.41153	1.76847e-12	1.49522e-11
NCR3	-1.05695	4.91117	-10.7841	5.43816e-17	9.122e-16
NCOR2	-1.04662	7.26215	-10.4257	2.55534e-16	3.78534e-15
GSTM1	-1.04655	6.43802	-5.83677	1.2272e-07	5.14455e-07
SLC41A1	-1.04588	5.18055	-9.76037	4.63978e-15	5.76961e-14
MPV17L	-1.04323	5.1778	-12.5483	3.21853e-20	9.63793e-19
SLAMF1	-1.04316	5.11055	-10.9147	3.10276e-17	5.40699e-16
SRPRB	-1.04219	8.36089	-9.13119	7.37029e-14	7.56751e-13
CBLB	-1.03931	4.16655	-10.9508	2.65821e-17	4.69093e-16
USP10	-1.03773	5.84707	-9.36764	2.6015e-14	2.88603e-13
TAMM41	-1.03532	4.69523	-11.2419	7.66262e-18	1.49989e-16
CCR4	-1.03519	4.88804	-11.6095	1.6124e-18	3.52453e-17
COLGALT2	-1.03518	4.57406	-9.97081	1.84864e-15	2.41362e-14
CD40LG	-1.03443	4.82025	-10.7156	7.30327e-17	1.1916e-15
ARRB1	-1.0344	6.31837	-7.60306	6.24845e-11	4.19697e-10
TPM2	-1.03315	6.57369	-8.58614	8.17539e-13	7.29563e-12
LAX1	-1.03314	5.40837	-13.2984	1.51965e-21	5.79547e-20
XAF1	-1.03194	6.68909	-3.82268	0.000268039	0.000679273
IMP3	-1.03022	7.48835	-13.4425	8.52286e-22	3.46072e-20
FLVCR1	-1.03016	5.06826	-8.78166	3.44648e-13	3.23918e-12
DGKA	-1.02983	7.83964	-11.0292	1.89996e-17	3.45991e-16
HEG1	-1.02906	5.38897	-14.7525	4.99129e-24	3.13129e-22
FBLN7	-1.02839	4.88054	-7.85981	2.01926e-11	1.46111e-10
PLEKHO1	-1.0267	7.02184	-6.6118	4.65462e-09	2.38568e-08
CXXC5	-1.02649	5.65561	-9.84257	3.23771e-15	4.09511e-14
BCL11A	-1.02622	5.96016	-7.54129	8.19531e-11	5.40908e-10
FAM102A	-1.02494	5.3383	-10.7028	7.71886e-17	1.25452e-15
TSPAN18	-1.02381	4.72599	-9.86473	2.93875e-15	3.72825e-14
ABCF1	-1.02331	7.24846	-12.7972	1.15985e-20	3.80225e-19
TTC7A	-1.02233	7.87261	-11.47	2.90752e-18	6.06999e-17
LRBA	-1.02122	6.01898	-9.25295	4.30995e-14	4.57118e-13
SERINC5	-1.01995	7.16214	-8.74866	3.98733e-13	3.72517e-12
AGAP6	-1.01892	7.0141	-13.0902	3.52206e-21	1.26261e-19
UGT2B28	-1.01841	4.48223	-9.53331	1.25593e-14	1.44305e-13
FBLN5	-1.01834	4.72442	-7.96362	1.27784e-11	9.54918e-11
MYC	-1.01642	7.67717	-8.2013	4.47649e-12	3.60735e-11
DPEP3	-1.01405	6.42784	-6.30178	1.7466e-08	8.26445e-08
PATZ1	-1.014	5.89712	-13.3857	1.07009e-21	4.24885e-20
MPP6	-1.01367	4.72956	-8.34249	2.39929e-12	2.00426e-11
GBP5	-1.0102	8.69176	-3.72767	0.00036938	0.000914484
THUMPD1	-1.00954	7.65556	-12.2487	1.11005e-19	3.03438e-18
SPTAN1	-1.00827	5.81331	-8.72543	4.41824e-13	4.10047e-12
NCOA5	-1.00737	7.74775	-12.5364	3.37959e-20	1.00722e-18
PAQR8	-1.00715	7.31881	-15.2185	8.45081e-25	6.46538e-23
WDR6	-1.00686	10.39	-12.9264	6.84935e-21	2.34805e-19
CUTA	-1.00407	8.42597	-9.41877	2.07762e-14	2.33375e-13
HSP90AB1	-1.00385	9.22322	-5.07189	2.69784e-06	9.3173e-06
ILF3	-1.00341	6.38365	-10.274	4.93532e-16	6.9577e-15
ZNF202	-1.00215	5.32728	-8.82722	2.81833e-13	2.68297e-12
ZNF600	-1.00166	6.10849	-9.36303	2.65482e-14	2.93222e-13
PYROXD2	-1.00137	5.51428	-10.422	2.59686e-16	3.83779e-15
RUNX2	-0.999561	5.12422	-11.2193	8.43452e-18	1.63063e-16
IARS	-0.999294	6.30641	-8.22316	4.06447e-12	3.30291e-11
USP11	-0.998885	5.61969	-9.70487	5.91692e-15	7.23583e-14
PYHIN1	-0.998712	4.58005	-7.08131	6.1189e-10	3.57254e-09
SLC9A3R1	-0.998671	9.22901	-14.2193	3.93878e-23	2.08523e-21
SIN3A	-0.995646	8.14612	-13.0921	3.49555e-21	1.2567e-19
FAM84B	-0.994888	5.10921	-7.98192	1.17876e-11	8.86154e-11
ZNF827	-0.994348	3.70759	-8.11527	6.5449e-12	5.11963e-11
PARP14	-0.993668	8.91233	-5.14411	2.03003e-06	7.13039e-06
FILIP1L	-0.99365	4.5353	-9.2761	3.89229e-14	4.16339e-13
NDUFV1	-0.991999	7.91366	-9.3955	2.30142e-14	2.57591e-13
MCM3	-0.991653	6.89943	-10.6866	8.27445e-17	1.33444e-15
USP13	-0.991434	5.05188	-10.0696	1.20142e-15	1.60877e-14
PJA1	-0.990862	5.39946	-10.516	1.72876e-16	2.64522e-15
FAM69A	-0.988943	5.0749	-9.57011	1.06855e-14	1.24255e-13
KIAA1324	-0.986882	4.80922	-6.17612	2.97092e-08	1.36493e-07
CALHM2	-0.986085	6.09824	-9.63365	8.08551e-15	9.64343e-14
LY9	-0.985707	4.86001	-7.85359	2.07542e-11	1.49571e-10
CFD	-0.985399	8.02905	-3.29593	0.00149147	0.00331446
PYGO2	-0.985392	7.28167	-11.5578	2.00601e-18	4.28052e-17
AKAP1	-0.985066	5.32907	-11.0041	2.11512e-17	3.82949e-16
NR1D2	-0.984015	3.15557	-10.895	3.37717e-17	5.85154e-16
BCL2L1	-0.983157	9.70895	-3.66736	0.000451664	0.00109975
ZNF275	-0.983119	4.92007	-10.5885	1.2639e-16	1.98226e-15
CNNM3	-0.982635	5.70193	-11.6503	1.35753e-18	3.02538e-17
ZNF286A	-0.980351	5.70735	-12.5554	3.12616e-20	9.40623e-19
FOXK1	-0.979698	8.26678	-11.9438	3.95633e-19	9.77167e-18
MEF2C	-0.978922	5.09211	-9.16699	6.29419e-14	6.51594e-13
IL5RA	-0.978415	4.14924	-9.67929	6.61871e-15	8.00047e-14
CHD6	-0.977402	5.12909	-12.3645	6.87174e-20	1.93752e-18
BCL9L	-0.976944	5.45549	-9.43132	1.96604e-14	2.21436e-13
LIG3	-0.97545	7.1702	-10.8511	4.07748e-17	6.98909e-16
SEH1L	-0.975403	6.07626	-9.38136	2.44913e-14	2.72664e-13
TRERF1	-0.974306	6.05338	-9.32461	3.14386e-14	3.42116e-13
ABHD15	-0.973773	5.23042	-9.85229	3.10304e-15	3.92875e-14
ADA	-0.972158	5.69518	-7.36088	1.8068e-10	1.13236e-09
QRICH1	-0.970874	8.5649	-17.0839	9.10565e-28	1.24183e-25
MYOM2	-0.970179	5.50347	-5.95419	7.53333e-08	3.26271e-07
CD84	-0.969586	5.74368	-7.95867	1.30602e-11	9.74237e-11
BIRC3	-0.968472	5.65406	-6.55715	5.88328e-09	2.96813e-08
GOT2	-0.96835	6.02965	-11.6838	1.17875e-18	2.65526e-17
SRRM1	-0.967006	6.97996	-9.78069	4.2447e-15	5.3099e-14
PPAT	-0.966801	5.46197	-8.59563	7.83972e-13	7.01104e-12
PPRC1	-0.963513	5.50826	-11.3777	4.30072e-18	8.8028e-17
UNG	-0.962744	5.6899	-8.16477	5.26001e-12	4.19031e-11
DNPEP	-0.962275	5.34915	-8.14333	5.78229e-12	4.56867e-11
ENTPD6	-0.96119	7.04312	-9.72303	5.46414e-15	6.70172e-14
SIGIRR	-0.960048	6.66842	-11.6792	1.20173e-18	2.70217e-17
PLBD2	-0.959577	5.8785	-9.89645	2.55819e-15	3.27527e-14
MFHAS1	-0.956194	6.18494	-5.07251	2.6912e-06	9.29949e-06
PHC1	-0.955192	4.88159	-9.95866	1.94932e-15	2.53189e-14
ABI3	-0.954936	6.26407	-9.57608	1.04091e-14	1.21378e-13
PLPP1	-0.954648	7.01484	-13.2441	1.89128e-21	7.06245e-20
ZHX2	-0.952116	5.90331	-8.54957	9.60933e-13	8.5087e-12
CXCR3	-0.951349	4.50619	-10.0527	1.29318e-15	1.72246e-14
TIGIT	-0.949198	4.51754	-10.4713	2.0977e-16	3.15208e-15
TCEA3	-0.948873	5.00476	-8.46458	1.39893e-12	1.21302e-11
HPCAL4	-0.948867	3.27556	-10.4293	2.51572e-16	3.73547e-15
PPTC7	-0.948139	7.73159	-11.4901	2.67108e-18	5.595e-17
ECI2	-0.947807	5.51355	-8.91283	1.93122e-13	1.89453e-12
HDC	-0.947235	4.61275	-5.11916	2.24006e-06	7.81375e-06
GAR1	-0.947044	7.05618	-11.659	1.30844e-18	2.92117e-17
GCSAM	-0.946857	4.06677	-9.37823	2.48315e-14	2.76048e-13
CCDC92	-0.945516	6.48512	-7.25951	2.81422e-10	1.71159e-09
COQ8A	-0.945165	7.42805	-9.10375	8.31786e-14	8.49871e-13
LILRA1	-0.944909	7.45081	-6.27092	1.99056e-08	9.33316e-08
PIM2	-0.942041	7.12332	-8.13057	6.11726e-12	4.81212e-11
PCSK7	-0.94187	6.42259	-12.2184	1.25925e-19	3.40513e-18
TOX	-0.94141	4.56168	-8.44522	1.52391e-12	1.31322e-11
CHST7	-0.940522	6.21426	-7.94889	1.36358e-11	1.01176e-10
GIMAP8	-0.940428	8.34805	-7.14108	4.71726e-10	2.79582e-09
RPUSD4	-0.940218	7.91136	-9.98454	1.74109e-15	2.28509e-14
PNPO	-0.939985	6.51962	-10.4853	1.97401e-16	2.98408e-15
SYMPK	-0.93933	7.64278	-9.74109	5.04856e-15	6.22854e-14
PLXDC1	-0.93916	3.97029	-9.4212	2.05554e-14	2.31308e-13
NSG1	-0.937814	4.88942	-9.74937	4.86884e-15	6.04246e-14
SH2D1B	-0.936478	4.06907	-11.095	1.43373e-17	2.669e-16
RSAD1	-0.93627	6.00941	-12.6207	2.39027e-20	7.33271e-19
KDM1A	-0.935727	6.38678	-11.7503	8.90812e-19	2.0546e-17
TNFRSF25	-0.934216	4.4411	-7.2762	2.61644e-10	1.60217e-09
STK39	-0.933915	5.06784	-9.10565	8.24851e-14	8.43472e-13
LPXN	-0.933236	7.34429	-10.6304	1.05434e-16	1.67665e-15
ZNF559	-0.9328	5.97995	-7.00494	8.52717e-10	4.8854e-09
EHBP1	-0.931933	6.50037	-9.97768	1.79404e-15	2.34722e-14
IL27RA	-0.930956	5.9211	-9.70267	5.97415e-15	7.2987e-14
VIPR1	-0.929914	5.00764	-9.40658	2.19202e-14	2.45565e-13
SNX29P2	-0.929728	5.55362	-12.3761	6.54822e-20	1.85464e-18
ASCC2	-0.928943	8.91517	-4.07452	0.000112072	0.000301365
DENND2D	-0.928702	8.73507	-9.62853	8.26899e-15	9.81561e-14
MTX3	-0.928158	5.00111	-7.65431	4.98853e-11	3.41282e-10
DNAJA3	-0.928063	6.32748	-9.26563	4.07588e-14	4.34864e-13
NMT2	-0.927865	3.41848	-10.195	6.95671e-16	9.64485e-15
SOCS2	-0.926047	4.23401	-6.53343	6.51205e-09	3.26565e-08
C14orf159	-0.924609	5.80241	-9.37674	2.49947e-14	2.7753e-13
RRS1	-0.923541	6.59092	-8.73905	4.1602e-13	3.87801e-12
AGFG2	-0.922787	4.9953	-10.6221	1.09292e-16	1.73362e-15
CD6	-0.922315	4.91477	-11.8706	5.37519e-19	1.28953e-17
BMS1	-0.921972	5.85569	-11.7853	7.68939e-19	1.79663e-17
FYN	-0.921706	5.67544	-12.7384	1.47501e-20	4.74536e-19
GVINP1	-0.920768	5.48391	-6.87141	1.52098e-09	8.42178e-09
SLC25A38	-0.92064	6.69622	-6.26439	2.04634e-08	9.58752e-08
EBF1	-0.919587	3.44541	-6.92689	1.19619e-09	6.72128e-09
PCNT	-0.919189	7.33346	-8.8726	2.30659e-13	2.23308e-12
DHX30	-0.919112	3.68085	-9.64825	7.58371e-15	9.10554e-14
POLRMT	-0.917908	5.62416	-9.1101	8.08841e-14	8.28452e-13
ZNF785	-0.915747	5.90233	-11.3737	4.37394e-18	8.92355e-17
JADE1	-0.915158	9.38487	-7.98469	1.16447e-11	8.76464e-11
HNRNPA0	-0.914998	8.30662	-12.2826	9.64666e-20	2.66847e-18
SMYD2	-0.91491	4.32464	-10.7125	7.4001e-17	1.20583e-15
CD86	-0.913597	5.42774	-8.10093	6.97232e-12	5.43027e-11
SF3A3	-0.913215	7.1638	-9.81945	3.58245e-15	4.51295e-14
EIF5B	-0.912438	7.15107	-11.2016	9.09547e-18	1.75301e-16
RNPS1	-0.912188	9.01233	-15.7805	1.02997e-25	1.00179e-23
DTHD1	-0.910605	3.3279	-8.07422	7.8448e-12	6.04971e-11
ITGAL	-0.909003	6.72851	-9.56143	1.11003e-14	1.28483e-13
ZNF831	-0.908182	4.26631	-9.25992	4.17971e-14	4.44431e-13
RASSF1	-0.908169	6.42024	-13.4848	7.19363e-22	2.96903e-20
BANK1	-0.907976	5.77047	-4.74539	9.5413e-06	3.02386e-05
SCRN1	-0.90784	5.47596	-9.54551	1.19043e-14	1.36905e-13
CIRBP	-0.907571	10.009	-7.39559	1.55219e-10	9.81122e-10
ZNF30	-0.906626	4.52786	-10.3809	3.10356e-16	4.52269e-15
C14orf169	-0.905974	6.63435	-12.0194	2.88347e-19	7.33852e-18
MSTO1	-0.905907	6.06516	-11.3072	5.80226e-18	1.15741e-16
OGFOD1	-0.905482	6.76521	-11.4518	3.14059e-18	6.50247e-17
SMYD4	-0.905023	5.46353	-11.7774	7.94766e-19	1.85352e-17
TPD52	-0.904952	5.21505	-7.48202	1.06286e-10	6.87763e-10
RPA1	-0.904772	6.62205	-8.02517	9.74051e-12	7.43848e-11
SARM1	-0.904512	5.17578	-12.0899	2.14924e-19	5.5947e-18
HEY1	-0.904095	5.18297	-6.78713	2.18899e-09	1.18334e-08
RDH13	-0.901851	5.15617	-7.92106	1.54158e-11	1.13377e-10
DPP7	-0.900312	7.799	-9.13513	7.24322e-14	7.44313e-13
FGD2	-0.900256	10.051	-5.50642	4.75675e-07	1.82182e-06
TLR7	-0.899811	4.05432	-5.8548	1.13884e-07	4.7966e-07
TMEM109	-0.898779	6.32758	-14.4928	1.35866e-23	7.85582e-22
PRPF6	-0.898393	7.31902	-10.8904	3.44455e-17	5.953e-16
UCP2	-0.897328	7.79296	-5.53302	4.26961e-07	1.64739e-06
FAM46C	-0.897186	9.63762	-3.51309	0.000748777	0.00175638
PCYOX1L	-0.896876	7.40761	-8.36032	2.21752e-12	1.85736e-11
FOXO1	-0.895719	6.14323	-9.43452	1.9386e-14	2.18541e-13
KLHL34	-0.895396	4.55354	-9.30431	3.43774e-14	3.71518e-13
PURA	-0.895134	7.14872	-9.87541	2.80463e-15	3.57619e-14
GRM3	-0.894591	5.20125	-10.6142	1.13102e-16	1.79179e-15
HIP1R	-0.892869	5.80324	-7.90871	1.62781e-11	1.19231e-10
SSRP1	-0.892171	6.50158	-9.51565	1.3572e-14	1.55231e-13
TNFAIP8L1	-0.891979	5.11768	-8.70079	4.92623e-13	4.52154e-12
CDK10	-0.89195	6.45206	-9.62725	8.31559e-15	9.85228e-14
GNPNAT1	-0.889664	5.81879	-12.1093	1.98236e-19	5.18181e-18
CAMK1	-0.88934	5.5053	-9.86054	2.99298e-15	3.79323e-14
FGL2	-0.888753	8.83654	-5.16758	1.85016e-06	6.54099e-06
BCOR	-0.888278	5.92589	-7.88795	1.7838e-11	1.30275e-10
SF3B3	-0.888152	6.61097	-11.8412	6.07976e-19	1.44475e-17
C21orf33	-0.887909	9.40453	-13.3539	1.21574e-21	4.72256e-20
HERC6	-0.887612	4.74901	-6.69638	3.23653e-09	1.70553e-08
EPHB4	-0.887038	6.03672	-5.37367	8.13164e-07	3.01233e-06
TGIF1	-0.886317	4.76823	-8.20997	4.3082e-12	3.48967e-11
PRPF19	-0.884554	6.62918	-11.6427	1.4016e-18	3.11254e-17
SEC31B	-0.882618	6.02846	-7.21905	3.35778e-10	2.02354e-09
CLIC5	-0.882611	2.43325	-6.23212	2.3455e-08	1.09158e-07
CPA3	-0.882096	4.11199	-4.64771	1.38173e-05	4.25647e-05
EIF3A	-0.881791	7.90493	-10.4433	2.36816e-16	3.53309e-15
GALNT6	-0.8809	4.53207	-5.80107	1.42256e-07	5.91611e-07
ZNF549	-0.88049	4.11354	-9.08281	9.12263e-14	9.29072e-13
TCERG1	-0.880262	6.30925	-7.62943	5.56502e-11	3.77837e-10
P2RX5	-0.87988	7.1649	-4.61362	1.57103e-05	4.80304e-05
ZNF792	-0.878454	4.81336	-8.93168	1.77704e-13	1.75287e-12
MAGEE1	-0.877746	5.33687	-8.01651	1.01199e-11	7.70476e-11
PLEKHB1	-0.87532	4.55516	-10.0732	1.18283e-15	1.58727e-14
LENG8	-0.874562	8.48196	-11.0521	1.72211e-17	3.15435e-16
CCND2	-0.874433	5.64313	-7.02214	7.91327e-10	4.55448e-09
HLA.DOA	-0.874248	5.45443	-9.37815	2.48392e-14	2.76048e-13
RPGRIP1	-0.873261	4.28807	-7.66941	4.66819e-11	3.20941e-10
FBXO32	-0.873177	4.64973	-9.07437	9.46842e-14	9.62725e-13
VPS51	-0.872805	7.41924	-7.58564	6.74539e-11	4.50663e-10
MAP3K14	-0.872696	5.21314	-11.5486	2.08541e-18	4.40499e-17
PDCD2L	-0.872037	5.85266	-6.96455	1.01605e-09	5.7555e-09
DOCK10	-0.871686	4.57768	-10.3442	3.63922e-16	5.2244e-15
CCDC84	-0.871121	7.57444	-12.01	2.99909e-19	7.57657e-18
RPS5	-0.870851	10.1598	-6.64019	4.12073e-09	2.12769e-08
ITPK1.AS1	-0.870844	3.71668	-7.67762	4.50275e-11	3.10418e-10
GLG1	-0.870368	6.27286	-10.1492	8.49183e-16	1.16445e-14
MPZL1	-0.869997	7.95871	-4.53754	2.08866e-05	6.283e-05
CD83	-0.867069	5.67581	-7.40728	1.47473e-10	9.34514e-10
RABGAP1	-0.866636	9.46282	-13.8152	1.93141e-22	8.87672e-21
WDR82	-0.866378	8.30215	-12.5605	3.06061e-20	9.23113e-19
CBX7	-0.866273	7.60356	-13.2532	1.82345e-21	6.82951e-20
SEMA4D	-0.8654	11.4304	-11.3984	3.93921e-18	8.08411e-17
DUSP6	-0.863225	7.90146	-6.30391	1.73087e-08	8.19826e-08
BLNK	-0.863125	5.70622	-6.28104	1.90701e-08	8.9649e-08
ALDH9A1	-0.861705	7.71314	-10.3537	3.49177e-16	5.03577e-15
PLCB1	-0.861599	4.41556	-9.01695	1.21977e-13	1.22534e-12
FNBP4	-0.860718	7.33062	-11.9073	4.60894e-19	1.12288e-17
APEX1	-0.860468	8.04684	-9.36363	2.64783e-14	2.92708e-13
LRRC37A4P	-0.860038	5.87463	-7.0409	7.29412e-10	4.22527e-09
ACSS1	-0.859475	6.17769	-9.48995	1.51946e-14	1.73158e-13
ALMS1	-0.859012	4.63282	-10.8418	4.24251e-17	7.26205e-16
RALGAPA1	-0.858509	4.23748	-9.01524	1.22901e-13	1.23166e-12
TCF20	-0.858168	7.18653	-15.2412	7.75724e-25	5.9828e-23
TRIM32	-0.857526	4.01609	-11.6922	1.13743e-18	2.58071e-17
GPBAR1	-0.856776	6.22809	-6.88457	1.43677e-09	7.98725e-09
EEF2	-0.856292	10.6805	-9.9196	2.312e-15	2.9783e-14
EIF3L	-0.85393	10.0971	-11.1336	1.21604e-17	2.29094e-16
LAS1L	-0.853069	5.82956	-11.8302	6.36701e-19	1.51015e-17
C2CD2	-0.852408	5.53072	-12.0682	2.3526e-19	6.09876e-18
ABCB1	-0.851143	4.43334	-8.46576	1.39167e-12	1.20756e-11
GZMM	-0.850714	5.42604	-10.9477	2.69342e-17	4.73973e-16
SLC25A39	-0.849654	10.0112	-2.73191	0.00782279	0.015133
PAAF1	-0.849441	6.16875	-10.0513	1.30096e-15	1.73098e-14
GIMAP5	-0.849371	6.25791	-9.08541	9.01862e-14	9.19225e-13
RRN3	-0.848679	4.86248	-8.2668	3.35195e-12	2.75783e-11
SLC16A10	-0.848136	3.26979	-7.91597	1.57656e-11	1.15747e-10
TCF25	-0.846972	8.62389	-12.1268	1.84251e-19	4.84653e-18
ZNF544	-0.846563	6.60878	-10.0909	1.09488e-15	1.47873e-14
TMEM263	-0.846252	4.83953	-5.68394	2.30471e-07	9.28322e-07
HNRNPH1	-0.845937	10.5354	-12.3043	8.81402e-20	2.45754e-18
NUP43	-0.845324	6.7648	-11.6655	1.27289e-18	2.85196e-17
PRDM1	-0.844958	6.81689	-9.55723	1.13068e-14	1.30632e-13
MBNL1	-0.843005	10.2299	-10.749	6.3236e-17	1.04811e-15
FXYD5	-0.841607	8.46296	-6.8024	2.04945e-09	1.11078e-08
ZNF256	-0.840862	4.38176	-6.84534	1.70247e-09	9.3606e-09
MFSD6	-0.840589	4.20437	-10.3181	4.07544e-16	5.81735e-15
PECAM1	-0.839973	7.25228	-5.19724	1.64505e-06	5.85378e-06
HCP5	-0.838278	7.96691	-6.13456	3.53914e-08	1.60425e-07
CD101	-0.838113	4.60593	-9.28687	3.71197e-14	3.9875e-13
DDHD1	-0.836099	5.27432	-11.3702	4.44032e-18	9.04428e-17
NDRG2	-0.83426	5.55809	-10.996	2.18961e-17	3.93597e-16
UTS2	-0.833848	2.87089	-5.87704	1.03845e-07	4.39739e-07
LY86	-0.833209	7.29397	-4.74231	9.65407e-06	3.05651e-05
RNF213	-0.831385	8.49386	-6.34165	1.47483e-08	7.06015e-08
ECHS1	-0.830084	7.90465	-8.503	1.1805e-12	1.03218e-11
EP400	-0.829424	5.30665	-12.7794	1.24753e-20	4.04463e-19
EZR	-0.829155	6.67468	-10.202	6.74907e-16	9.36732e-15
CLEC7A	-0.828023	7.8506	-4.77542	8.50862e-06	2.71925e-05
RPL8	-0.827697	11.3243	-7.56241	7.46955e-11	4.96664e-10
SMC1A	-0.827587	7.61802	-8.86999	2.33327e-13	2.25544e-12
IRF4	-0.825815	5.38481	-7.7135	3.84543e-11	2.68048e-10
ODF2	-0.825773	6.47289	-10.0541	1.28538e-15	1.71388e-14
DCAF16	-0.825654	4.88165	-11.2753	6.64675e-18	1.31541e-16
LDOC1	-0.824286	4.61495	-8.7048	4.83978e-13	4.4487e-12
KIAA0430	-0.8235	7.72983	-8.40826	1.79422e-12	1.51495e-11
WDCP	-0.821423	5.60714	-8.16808	5.1837e-12	4.1374e-11
TRIM2	-0.820737	3.79056	-7.49861	9.88303e-11	6.41834e-10
CYP4V2	-0.819652	4.87182	-9.90251	2.4913e-15	3.19363e-14
RBM4	-0.819532	6.58157	-7.43301	1.31754e-10	8.42567e-10
DEXI	-0.819297	6.93089	-7.73381	3.51671e-11	2.46228e-10
MTR	-0.819273	4.88102	-6.2824	1.89604e-08	8.92e-08
TMEM14A	-0.818019	5.07638	-7.31885	2.17151e-10	1.34309e-09
PGGHG	-0.817093	8.94156	-6.39427	1.17921e-08	5.71037e-08
RAB37	-0.815038	8.92474	-7.35729	1.83546e-10	1.14918e-09
KIR2DL1	-0.814813	5.07224	-5.87526	1.04614e-07	4.42843e-07
TMEM116	-0.81394	4.82446	-8.92348	1.84251e-13	1.81317e-12
AFF3	-0.813784	4.01626	-7.83108	2.29175e-11	1.63937e-10
B4GAT1	-0.813544	4.91641	-9.22155	4.94931e-14	5.19657e-13
ENOSF1	-0.813504	5.26594	-7.3719	1.72175e-10	1.08176e-09
JARID2	-0.812632	9.50223	-10.1054	1.02783e-15	1.39268e-14
TRAF1	-0.811782	6.21243	-8.70101	4.92149e-13	4.5205e-12
TSEN54	-0.810458	5.68966	-11.5866	1.77593e-18	3.85513e-17
CACNA2D2	-0.81026	5.29308	-9.28038	3.81956e-14	4.09607e-13
CLSTN1	-0.80989	5.93759	-11.5618	1.97212e-18	4.22257e-17
MTHFD1	-0.809247	5.27283	-7.79306	2.70948e-11	1.91742e-10
BBS2	-0.809244	6.41707	-8.87652	2.267e-13	2.20155e-12
SDAD1	-0.808999	6.08506	-8.9385	1.72434e-13	1.70491e-12
DOK2	-0.808155	6.81514	-6.52306	6.80729e-09	3.40419e-08
SLC20A1	-0.808051	8.48233	-9.74418	4.98059e-15	6.15679e-14
LOC286087	-0.807289	3.92479	-4.00265	0.000144196	0.000382097
BMPR1A	-0.80662	4.06296	-7.99264	1.12432e-11	8.48275e-11
CREBBP	-0.805683	6.85433	-9.27887	3.84501e-14	4.11984e-13
GALT	-0.805121	6.44887	-8.83887	2.67695e-13	2.55419e-12
TMC6	-0.804962	9.17424	-8.01406	1.02294e-11	7.77871e-11
PDE4B	-0.804332	6.26027	-5.60538	3.17932e-07	1.25246e-06
CDK4	-0.803925	6.30377	-7.52958	8.62748e-11	5.66749e-10
SRSF5	-0.802487	9.78433	-10.6822	8.4344e-17	1.35849e-15
TSR2	-0.802295	7.70301	-11.3662	4.51549e-18	9.16761e-17
DROSHA	-0.801909	6.66377	-8.70764	4.77941e-13	4.40936e-12
NDE1	-0.800792	8.00124	-7.93032	1.47994e-11	1.09036e-10
TRAP1	-0.80046	6.31677	-8.42335	1.67848e-12	1.43167e-11
TSHZ1	-0.800358	4.63617	-7.22957	3.20725e-10	1.93654e-09
HIBADH	-0.799053	5.95626	-8.4804	1.30446e-12	1.1366e-11
PRRC2C	-0.798961	8.43845	-12.8913	7.90242e-21	2.6672e-19
KIR3DL1	-0.798747	5.01732	-6.46297	8.79927e-09	4.32959e-08
PSMD11	-0.797907	5.68864	-10.9521	2.64252e-17	4.66981e-16
CLEC4C	-0.797901	4.49607	-3.28843	0.00152662	0.00338418
PTBP1	-0.797662	8.26874	-13.3741	1.12117e-21	4.4237e-20
HNRNPDL	-0.79754	8.47326	-8.74399	4.07035e-13	3.7999e-12
ABCG1	-0.797535	7.06255	-4.03118	0.000130505	0.000348194
ADCY9	-0.797283	4.43666	-9.99667	1.65131e-15	2.1718e-14
TREM1	-0.795466	9.39411	-3.74816	0.000344836	0.000858123
GDPD5	-0.795424	5.60474	-6.06497	4.74064e-08	2.11525e-07
TTC5	-0.794396	2.72719	-6.68722	3.36651e-09	1.76522e-08
CD7	-0.794269	5.24368	-9.96437	1.90137e-15	2.47217e-14
AK5	-0.793935	4.45689	-7.58203	6.85323e-11	4.57623e-10
LARS	-0.793555	6.94168	-11.0778	1.54318e-17	2.84739e-16
RPAP1	-0.793416	4.94988	-11.133	1.2192e-17	2.29345e-16
FBXO7	-0.793176	10.0861	-3.89967	0.000206006	0.000532171
MAP3K4	-0.791886	4.93817	-9.86834	2.89271e-15	3.67729e-14
THOC1	-0.791877	7.06618	-7.76363	3.08423e-11	2.17038e-10
ZC3H4	-0.79111	9.41368	-11.8191	6.67199e-19	1.57061e-17
ZFP64	-0.790942	5.02563	-8.96407	1.5403e-13	1.53018e-12
SETBP1	-0.790834	4.62531	-7.4402	1.27669e-10	8.18115e-10
PTPRM	-0.790453	5.19271	-6.91864	1.23976e-09	6.94742e-09
NCAM1	-0.789401	5.27147	-8.61032	7.347e-13	6.60068e-12
RNASEH2B	-0.788703	4.29822	-8.14116	5.83781e-12	4.60673e-11
TOMM20	-0.78825	7.10371	-8.28015	3.15999e-12	2.61016e-11
SUN2	-0.787116	8.19572	-12.7233	1.56929e-20	4.97219e-19
ABCF2	-0.786149	6.18577	-8.72542	4.41846e-13	4.10047e-12
PRPF8	-0.785916	6.27361	-11.5356	2.20338e-18	4.64636e-17
C10orf128	-0.783356	3.98706	-4.46803	2.70377e-05	8.00666e-05
LILRA4	-0.782819	6.01276	-7.26229	2.78029e-10	1.69424e-09
ARHGEF3	-0.782514	7.11957	-7.63362	5.4634e-11	3.71541e-10
CCND3	-0.781592	6.13927	-6.08629	4.33499e-08	1.94046e-07
PHOSPHO1	-0.78144	5.11033	-4.33185	4.457e-05	0.000128107
DDX18	-0.781398	6.49819	-8.90879	1.96596e-13	1.9271e-12
FCRLA	-0.781161	5.83978	-6.80896	1.9922e-09	1.08162e-08
UTP4	-0.780596	5.43754	-7.95873	1.3057e-11	9.74237e-11
NAA25	-0.780381	5.6719	-8.49793	1.20724e-12	1.05482e-11
RANBP10	-0.77957	7.2372	-3.88224	0.00021871	0.000562557
ZNF331	-0.778951	6.12127	-7.93112	1.47476e-11	1.08782e-10
EIF3B	-0.776971	6.79571	-6.06124	4.81537e-08	2.1463e-07
GTF3C2	-0.776724	6.81463	-11.9049	4.65487e-19	1.13187e-17
PRRC1	-0.774929	7.57598	-9.66702	6.98453e-15	8.41834e-14
RAB11FIP1	-0.774908	7.92848	-6.03316	5.41644e-08	2.40057e-07
TEX10	-0.774201	5.86472	-11.9016	4.72102e-19	1.14353e-17
HCAR3	-0.772644	7.88125	-2.55259	0.012694	0.0234464
ZC3H8	-0.772137	5.53866	-9.22755	4.82009e-14	5.06513e-13
TNRC6B	-0.771548	8.24961	-9.00013	1.31375e-13	1.31135e-12
AGAP4	-0.771181	3.29965	-8.77641	3.52739e-13	3.31274e-12
XRCC6	-0.770169	8.42737	-10.8035	5.00185e-17	8.43524e-16
EIF3F	-0.769326	9.2307	-9.79453	3.99514e-15	5.0127e-14
PEA15	-0.769092	6.36951	-7.61951	5.81291e-11	3.92332e-10
NONO	-0.768734	10.1869	-15.1105	1.27229e-24	8.96819e-23
HINT1	-0.76859	4.29279	-7.11129	5.37055e-10	3.1621e-09
IMPDH2	-0.768108	6.71815	-6.5663	5.6571e-09	2.86324e-08
SPOUT1	-0.767739	6.12699	-8.65645	5.99226e-13	5.44029e-12
SIGLEC1	-0.767578	4.66967	-3.40408	0.00106179	0.00243463
REEP1	-0.7675	5.8398	-6.87322	1.50909e-09	8.3596e-09
HNRNPA1	-0.767108	9.34418	-11.3982	3.94315e-18	8.08411e-17
FEZ1	-0.7642	3.68788	-7.75574	3.19317e-11	2.24076e-10
WHAMM	-0.763257	7.70585	-9.71003	5.7845e-15	7.0877e-14
SLC12A2	-0.762376	4.28946	-5.90815	9.12521e-08	3.90764e-07
ZXDA	-0.761479	4.80708	-8.3123	2.74164e-12	2.27659e-11
ITFG2	-0.75993	6.67152	-13.5398	5.77493e-22	2.47297e-20
MEN1	-0.759745	4.91688	-9.0126	1.24343e-13	1.24512e-12
CROT	-0.758796	4.50816	-10.0987	1.05828e-15	1.43084e-14
CAPN2	-0.758602	8.07824	-7.84388	2.16605e-11	1.55745e-10
XPO5	-0.758598	5.57365	-9.72596	5.39448e-15	6.62925e-14
RPLP2	-0.758183	11.9441	-8.63578	6.56547e-13	5.93922e-12
NAP1L4	-0.758022	6.23795	-9.36211	2.66561e-14	2.93983e-13
SIPA1L3	-0.756959	5.49646	-8.75739	3.83641e-13	3.59403e-12
FN3KRP	-0.756859	5.53314	-8.83725	2.69624e-13	2.57064e-12
ZNF329	-0.756491	5.49839	-7.34297	1.95407e-10	1.21797e-09
MCUB	-0.755541	6.0523	-7.00177	8.64506e-10	4.94617e-09
MTSS1	-0.754822	5.73066	-7.81585	2.45068e-11	1.74312e-10
RPL10A	-0.754591	9.88248	-6.62566	4.38593e-09	2.25904e-08
FGFBP3	-0.75436	4.80823	-7.99862	1.09508e-11	8.29707e-11
PUM1	-0.754034	8.25687	-11.5033	2.52577e-18	5.29947e-17
TNS1	-0.754022	6.62989	-3.358	0.00122821	0.00278165
WBSCR22	-0.752796	6.71253	-8.06105	8.31412e-12	6.40376e-11
TTC16	-0.752183	4.19364	-8.32879	2.54903e-12	2.12087e-11
TMEM267	-0.751958	3.80671	-7.85515	2.06115e-11	1.48628e-10
BRF1	-0.751474	5.37602	-7.96747	1.25635e-11	9.39421e-11
OTUD4	-0.751406	6.49264	-10.6427	9.99888e-17	1.59208e-15
PCCA	-0.751331	5.36738	-10.1277	9.32495e-16	1.27036e-14
MAGEH1	-0.751234	5.22413	-7.54775	7.96612e-11	5.27445e-10
SLC46A2	-0.75072	5.51559	-4.53756	2.08846e-05	6.283e-05
TSPAN5	-0.75018	8.58833	-2.71761	0.00813698	0.0156924
RRAS2	-0.750155	6.0021	-6.92595	1.20107e-09	6.74568e-09
APOL1	-0.750048	7.34053	-4.32619	4.54986e-05	0.000130545
SUPV3L1	-0.749118	6.26444	-8.56757	8.87474e-13	7.89624e-12
S100A10	-0.749114	10.2098	-5.6745	2.3958e-07	9.63773e-07
MBNL2	-0.748597	5.43079	-6.40501	1.12653e-08	5.4658e-08
KANSL1	-0.748462	9.27147	-12.6528	2.09538e-20	6.49154e-19
BANP	-0.747979	8.34779	-10.3066	4.28412e-16	6.07378e-15
CLDN20	-0.747945	4.8409	-7.83763	2.22652e-11	1.59726e-10
AARS	-0.746927	6.78924	-5.5954	3.31147e-07	1.30125e-06
FBXL16	-0.746574	5.02085	-9.47185	1.64525e-14	1.87091e-13
LEPROTL1	-0.746476	8.99649	-6.98268	9.39184e-10	5.34419e-09
CD5	-0.744811	4.48781	-11.3586	4.66413e-18	9.45408e-17
HEATR1	-0.74357	2.23377	-6.73889	2.69519e-09	1.43594e-08
FAM53B	-0.7434	5.56196	-8.40203	1.84431e-12	1.55514e-11
SMAD3	-0.74289	4.80486	-9.25366	4.29652e-14	4.56078e-13
NSUN5P1	-0.742758	7.57992	-7.7934	2.70541e-11	1.91562e-10
PBX4	-0.742573	5.73688	-8.43952	1.56278e-12	1.34303e-11
LRPPRC	-0.741516	4.09677	-6.62255	4.44492e-09	2.28661e-08
KIR3DL3	-0.741004	5.25797	-4.72878	1.0164e-05	3.20181e-05
BZW2	-0.740211	7.07283	-7.85876	2.02869e-11	1.4654e-10
PRKD2	-0.738415	7.31228	-6.90644	1.30698e-09	7.30781e-09
RAB30	-0.738273	5.0472	-7.35643	1.84239e-10	1.15294e-09
NOP2	-0.737634	6.13271	-10.1404	8.82522e-16	1.20752e-14
CRY2	-0.737576	6.40042	-11.5642	1.95228e-18	4.18723e-17
PILRA	-0.737297	9.19905	-4.65461	1.34625e-05	4.15634e-05
MUC6	-0.737276	5.65015	-5.51294	4.63237e-07	1.77636e-06
NOL6	-0.737247	5.87101	-10.395	2.91961e-16	4.27949e-15
NOB1	-0.737191	6.28138	-8.55837	9.24267e-13	8.19561e-12
BCKDHB	-0.736345	4.02057	-8.69936	4.95751e-13	4.54692e-12
GANAB	-0.73608	6.37668	-10.4994	1.85711e-16	2.82439e-15
NR3C2	-0.736066	3.90303	-7.29803	2.37833e-10	1.46207e-09
TUBB4A	-0.734858	3.62846	-6.22154	2.45273e-08	1.13979e-07
EIF3G	-0.73477	7.86547	-5.99378	6.3859e-08	2.80251e-07
RPUSD2	-0.733974	4.7017	-9.36656	2.61388e-14	2.8972e-13
LOC100505715	-0.7339	5.77736	-5.4863	5.16113e-07	1.96292e-06
XPO4	-0.733208	5.3041	-9.62586	8.36636e-15	9.90308e-14
SATB1	-0.733096	8.30382	-10.6947	7.99173e-17	1.29384e-15
GBP1	-0.732996	9.09079	-2.31699	0.0231942	0.0404529
ZNF543	-0.732076	3.97618	-5.99197	6.4346e-08	2.8229e-07
ADRB2	-0.731486	7.63613	-6.93443	1.15776e-09	6.52286e-09
SEPT11	-0.73068	5.38401	-7.67675	4.51991e-11	3.11088e-10
PIK3R1	-0.730668	7.0306	-9.36605	2.61974e-14	2.90114e-13
CD8B	-0.730358	4.39926	-6.58322	5.26151e-09	2.67705e-08
ZNF266	-0.730182	6.78412	-7.1682	4.19139e-10	2.50187e-09
EMC1	-0.730138	4.48044	-5.57555	3.59078e-07	1.40223e-06
CALM1	-0.72963	8.17116	-7.17174	4.12723e-10	2.46475e-09
KMT2C	-0.727882	7.91401	-8.51408	1.1241e-12	9.8837e-12
RUVBL1	-0.727658	5.23976	-10.8003	5.07196e-17	8.53054e-16
TCTN3	-0.727591	4.46455	-9.32835	3.09255e-14	3.37117e-13
COG2	-0.726911	5.52767	-9.60798	9.04915e-15	1.06811e-13
ZXDB	-0.72597	4.57229	-10.1106	1.00484e-15	1.363e-14
FAM169A	-0.725443	4.57887	-8.15711	5.44088e-12	4.31522e-11
GAL3ST4	-0.725405	4.74509	-10.4369	2.43417e-16	3.62295e-15
NBPF1	-0.72538	8.73632	-10.2198	6.24607e-16	8.68841e-15
SPEF2	-0.724784	3.65709	-6.77877	2.26943e-09	1.22366e-08
RNF125	-0.724689	5.09959	-7.62834	5.59159e-11	3.79436e-10
IRF8	-0.724009	7.62124	-5.22856	1.45266e-06	5.20164e-06
ACVR2A	-0.723499	5.89138	-7.77557	2.92632e-11	2.06291e-10
LTA	-0.723006	4.88144	-6.58086	5.31518e-09	2.70217e-08
PELP1	-0.722966	6.19537	-9.0121	1.24616e-13	1.24686e-12
PLEKHF1	-0.722655	5.65663	-11.0402	1.81223e-17	3.30495e-16
PARP16	-0.722156	6.21689	-7.15069	4.52383e-10	2.68625e-09
MYH3	-0.721976	5.68588	-7.34592	1.929e-10	1.20451e-09
EHMT2	-0.721567	5.41783	-8.84121	2.64945e-13	2.53373e-12
RPL14	-0.720337	11.6263	-10.4818	2.00466e-16	3.02313e-15
BUB3	-0.720131	6.89434	-8.93317	1.76537e-13	1.74273e-12
GLS	-0.720093	7.71539	-6.3174	1.63466e-08	7.78074e-08
CLCC1	-0.719582	6.31109	-8.47899	1.31266e-12	1.14295e-11
DDX58	-0.719308	8.02129	-4.35954	4.02889e-05	0.000116556
DCAF1	-0.719122	4.59791	-7.40792	1.47057e-10	9.32823e-10
SLC30A6	-0.719069	5.68535	-6.52194	6.83991e-09	3.41641e-08
RNASEH1	-0.718477	5.37668	-10.7629	5.95861e-17	9.91548e-16
PUS7	-0.71814	4.43689	-6.40133	1.14432e-08	5.5457e-08
UBE2E2	-0.717571	6.02607	-5.90905	9.09106e-08	3.89568e-07
MARCH8	-0.717474	8.48336	-3.49253	0.000800179	0.00186718
RPS16	-0.716911	10.9832	-7.59455	6.4866e-11	4.34529e-10
LRRC47	-0.716167	8.05347	-11.7533	8.79657e-19	2.03261e-17
MRPS30	-0.715851	6.76444	-8.897	2.07101e-13	2.0206e-12
MRPS6	-0.71583	7.86969	-6.56731	5.63278e-09	2.85208e-08
RFX7	-0.715627	5.00458	-11.4218	3.56644e-18	7.34781e-17
FXN	-0.715482	4.75526	-7.4304	1.3327e-10	8.5096e-10
CXCR6	-0.715386	5.77252	-7.42865	1.34297e-10	8.56648e-10
SPN	-0.715264	5.80281	-9.22926	4.78395e-14	5.03137e-13
SLAIN1	-0.715219	3.71539	-4.46913	2.69277e-05	7.97784e-05
PTPRK	-0.71464	3.90471	-6.30516	1.72176e-08	8.15819e-08
MS4A7	-0.714527	7.19231	-3.43441	0.000964114	0.00222489
NUB1	-0.714379	6.85515	-5.428	6.5334e-07	2.45286e-06
CD79A	-0.713661	5.39112	-5.53454	4.24319e-07	1.63813e-06
ADHFE1	-0.713558	5.81961	-9.94173	2.09893e-15	2.72059e-14
C10orf2	-0.713309	5.95466	-7.93515	1.44874e-11	1.07014e-10
COL4A4	-0.713294	4.01031	-7.0373	7.40911e-10	4.27806e-09
ELMO1	-0.713101	7.26079	-7.83441	2.25838e-11	1.61827e-10
RPS19	-0.712947	10.9541	-6.87511	1.49681e-09	8.30258e-09
UBE2L6	-0.712379	9.91956	-3.89694	0.000207949	0.000536971
FAM129C	-0.712363	4.64986	-6.10441	4.01737e-08	1.80731e-07
CNST	-0.71182	7.38803	-7.1592	4.35909e-10	2.59088e-09
CRTAP	-0.711694	4.0087	-5.99718	6.29586e-08	2.7659e-07
VDAC1	-0.711602	6.84446	-7.94971	1.35865e-11	1.0087e-10
DNAI2	-0.711431	3.98666	-8.07857	7.69572e-12	5.95304e-11
DYNLL2	-0.711142	8.64738	-10.9311	2.8919e-17	5.05358e-16
DDB2	-0.71098	6.14093	-8.41252	1.76078e-12	1.49173e-11
CCDC86	-0.710742	5.11811	-8.0382	9.19627e-12	7.0486e-11
C15orf39	-0.710737	7.29964	-7.10129	5.60955e-10	3.29354e-09
PORCN	-0.710653	5.21293	-7.98058	1.18577e-11	8.90319e-11
MAP3K7CL	-0.710617	5.82021	-3.15759	0.00228051	0.00490209
RPL3	-0.709988	10.0358	-7.26641	2.73075e-10	1.66647e-09
CRYGS	-0.70934	4.50195	-7.67905	4.47439e-11	3.08802e-10
PSMB9	-0.708388	11.1504	-5.56952	3.68012e-07	1.43488e-06
AK1	-0.707919	7.86097	-2.98835	0.00377404	0.00779086
RRP15	-0.707537	3.77328	-6.78463	2.21275e-09	1.19515e-08
ITGA5	-0.707493	8.03341	-6.73204	2.7759e-09	1.47644e-08
VPREB3	-0.706801	5.0442	-4.49209	2.47325e-05	7.371e-05
ODC1	-0.706519	8.71026	-3.65731	0.000466966	0.00113371
CPPED1	-0.706336	6.99603	-5.3738	8.12733e-07	3.01162e-06
TXNIP	-0.704469	12.2388	-8.1911	4.68277e-12	3.76391e-11
BRD4	-0.704444	8.46604	-4.62325	1.51515e-05	4.64126e-05
KPNA5	-0.704419	4.24864	-7.26884	2.70184e-10	1.65044e-09
CBFA2T3	-0.703856	6.35786	-6.90476	1.31657e-09	7.35483e-09
PARP1	-0.703753	5.62843	-11.7485	8.97733e-19	2.06306e-17
CHMP7	-0.70198	7.58237	-9.32415	3.15013e-14	3.42501e-13
SEC14L1	-0.70187	10.1094	-9.13552	7.23095e-14	7.43662e-13
FOXN3	-0.70181	5.24	-8.77388	3.56696e-13	3.34489e-12
BCAS4	-0.701463	4.53103	-7.98496	1.16309e-11	8.7595e-11
MAK16	-0.70136	6.19837	-6.67338	3.57305e-09	1.86253e-08
ELMSAN1	-0.701249	5.80045	-8.42429	1.67152e-12	1.42865e-11
RWDD2B	-0.70059	5.31198	-7.06848	6.47004e-10	3.77053e-09
C12orf57	-0.7004	5.95487	-4.87846	5.72826e-06	1.87951e-05
GIT1	-0.70025	6.60437	-8.51794	1.1051e-12	9.73027e-12
NKX3.1	-0.698842	4.65152	-4.65234	1.35785e-05	4.19011e-05
BTLA	-0.698808	5.10594	-5.97363	6.94653e-08	3.02843e-07
CLECL1	-0.698302	5.49699	-6.97652	9.6465e-10	5.47173e-09
EVA1C	-0.697697	5.08218	-6.60168	4.86113e-09	2.48544e-08
PACS1	-0.695961	5.84054	-6.88304	1.44632e-09	8.03673e-09
CXorf65	-0.695907	6.6791	-6.30231	1.74265e-08	8.25096e-08
BOLA2	-0.695608	9.28207	-11.3268	5.338e-18	1.07161e-16
ACSL5	-0.69556	7.16792	-7.0898	5.89696e-10	3.44938e-09
OXCT1	-0.695238	4.87349	-5.23926	1.39209e-06	4.99187e-06
SMCHD1	-0.694817	9.34695	-5.20786	1.57716e-06	5.62176e-06
NSMCE3	-0.694445	5.91479	-7.20429	3.58116e-10	2.15299e-09
NRG1	-0.693651	5.33407	-4.71666	1.06433e-05	3.34103e-05
ANKH	-0.693463	4.63372	-7.65634	4.94428e-11	3.38439e-10
FTSJ1	-0.69302	5.65012	-7.84651	2.14111e-11	1.54106e-10
GLOD4	-0.692564	6.54209	-7.08435	6.03859e-10	3.52894e-09
MFSD12	-0.691891	6.40709	-6.26126	2.07363e-08	9.70452e-08
INPP4B	-0.691832	3.32931	-5.54406	4.08213e-07	1.57984e-06
KHDRBS1	-0.691377	10.9624	-9.98279	1.7544e-15	2.30016e-14
KLF2	-0.691167	10.1226	-10.6289	1.06155e-16	1.68598e-15
RALGDS	-0.691015	6.39858	-6.45845	8.97087e-09	4.40883e-08
TRRAP	-0.690241	5.84194	-8.51339	1.12752e-12	9.90158e-12
RPRD2	-0.690224	7.13269	-10.2401	5.71928e-16	7.99107e-15
CCDC107	-0.69003	6.33132	-8.59087	8.00635e-13	7.15496e-12
SNCA	-0.689916	9.99152	-2.4663	0.0159004	0.0287841
PYGB	-0.689321	6.20396	-4.9557	4.24735e-06	1.42186e-05
SP4	-0.688951	5.66947	-7.86427	1.98004e-11	1.43522e-10
DACT1	-0.688651	4.33717	-4.24547	6.09435e-05	0.000171179
CDK5RAP3	-0.688396	8.91246	-9.44841	1.82374e-14	2.06334e-13
CTDSPL2	-0.687935	6.2523	-7.48753	1.03748e-10	6.72381e-10
STRADB	-0.687081	9.25645	-2.58611	0.011615	0.0216317
DET1	-0.686963	3.60822	-7.61972	5.80758e-11	3.92184e-10
ACCS	-0.686834	6.43973	-3.93035	0.000185339	0.000481658
COPS7B	-0.686654	6.56756	-10.246	5.5752e-16	7.79845e-15
LY75	-0.686165	6.02565	-4.29465	5.10207e-05	0.000145094
TNFRSF9	-0.68569	5.71146	-6.37581	1.27552e-08	6.153e-08
ZIK1	-0.685501	4.72018	-7.41551	1.42252e-10	9.03716e-10
INPP5E	-0.685368	4.8524	-8.52421	1.07491e-12	9.48445e-12
SIK1	-0.685367	4.90604	-6.93212	1.16942e-09	6.58561e-09
TUBGCP5	-0.68499	4.29548	-7.95411	1.33257e-11	9.92268e-11
CLASP2	-0.68498	5.89464	-10.659	9.32293e-17	1.48823e-15
RBBP7	-0.683537	7.41175	-8.17118	5.11325e-12	4.08637e-11
SNRNP70	-0.683512	8.96027	-10.9431	2.74735e-17	4.82786e-16
IMMT	-0.682617	8.26703	-10.4625	2.17918e-16	3.26669e-15
SIDT2	-0.68238	6.68465	-6.2847	1.87771e-08	8.83706e-08
SLC16A7	-0.682252	5.31908	-6.01654	5.80646e-08	2.56256e-07
CASS4	-0.681611	3.99233	-6.296	1.78992e-08	8.44924e-08
ZNF33A	-0.68135	6.70645	-6.47906	8.2155e-09	4.06146e-08
TCF3	-0.680534	10.4705	-6.69369	3.27411e-09	1.72244e-08
HNRNPD	-0.680165	10.289	-9.05622	1.02575e-13	1.03624e-12
PARN	-0.680163	6.15054	-10.9865	2.28116e-17	4.07717e-16
SMARCC1	-0.68009	6.74687	-10.157	8.20773e-16	1.12919e-14
STRBP	-0.679858	4.94437	-5.75839	1.69668e-07	6.96151e-07
RPL29	-0.67964	8.55294	-4.97754	3.90133e-06	1.31621e-05
PKIA	-0.679619	4.53576	-5.16256	1.88724e-06	6.66082e-06
RING1	-0.678772	7.01694	-9.35726	2.72303e-14	2.99964e-13
UBTF	-0.678735	6.32746	-7.01169	8.28078e-10	4.75293e-09
IKZF1	-0.678567	6.94998	-8.16173	5.33104e-12	4.24151e-11
MAN1A2	-0.678563	5.40621	-12.4409	5.01038e-20	1.44851e-18
SAV1	-0.677949	4.8911	-5.45024	5.97205e-07	2.25493e-06
METTL8	-0.676856	4.32718	-6.91898	1.23791e-09	6.94017e-09
KIR2DS5	-0.676509	6.02499	-5.53121	4.30114e-07	1.65795e-06
NUP62	-0.67634	6.68441	-8.72126	4.50028e-13	4.16716e-12
PSAP	-0.676272	9.16278	-7.50704	9.52399e-11	6.21089e-10
LYRM7	-0.67463	4.861	-5.79945	1.43213e-07	5.95392e-07
BMF	-0.674585	5.6523	-6.9045	1.31804e-09	7.35976e-09
NUP205	-0.674574	5.21907	-5.9243	8.53215e-08	3.66917e-07
SLC5A6	-0.674089	5.71583	-7.59117	6.58354e-11	4.40788e-10
RPS24	-0.673951	6.38176	-5.50022	4.87787e-07	1.86253e-06
VPS13C	-0.672291	8.50637	-5.95775	7.42225e-08	3.22016e-07
TTC19	-0.672059	8.1908	-9.23763	4.61083e-14	4.86152e-13
GTPBP6	-0.672023	6.72705	-6.32218	1.60183e-08	7.62738e-08
PHF20	-0.671829	7.35907	-8.75072	3.95118e-13	3.6969e-12
NFATC3	-0.671732	6.21383	-12.2169	1.26666e-19	3.41781e-18
ATF7IP2	-0.67138	5.83581	-8.23653	3.8315e-12	3.12168e-11
HN1L	-0.67127	5.49263	-8.79349	3.27103e-13	3.09048e-12
DDX5	-0.670706	7.62862	-7.8762	1.87859e-11	1.36484e-10
SPIB	-0.670532	4.91232	-7.2398	3.06716e-10	1.85553e-09
TAGLN2	-0.670433	9.03783	-4.30762	4.86754e-05	0.000138771
NUAK1	-0.670377	4.44542	-6.16305	3.13912e-08	1.43641e-07
WDR81	-0.670345	6.16459	-8.47077	1.36119e-12	1.18192e-11
ULK2	-0.670321	3.94902	-6.83832	1.75492e-09	9.62367e-09
LDHB	-0.67012	8.97851	-4.71773	1.06002e-05	3.32917e-05
EPHB1	-0.669794	4.06655	-7.1851	3.89385e-10	2.33538e-09
CAMTA1	-0.669587	3.63931	-6.3504	1.421e-08	6.82071e-08
SLC35F2	-0.668945	4.59811	-6.03443	5.38776e-08	2.3887e-07
RABL3	-0.668519	4.40122	-7.36716	1.75786e-10	1.10279e-09
ANXA6	-0.668277	6.7859	-7.18386	3.91483e-10	2.34572e-09
PTMA	-0.668244	11.2877	-9.72458	5.42735e-15	6.66311e-14
SMAD7	-0.668177	3.97911	-5.96324	7.25427e-08	3.15382e-07
ZCCHC2	-0.66797	6.45069	-4.43958	3.0034e-05	8.8335e-05
CTDSP2	-0.667402	9.81488	-9.74862	4.88474e-15	6.05023e-14
ATP1A1	-0.666706	7.64536	-6.60213	4.85178e-09	2.48167e-08
MASP2	-0.666497	6.0813	-9.15025	6.77619e-14	6.98037e-13
BAG3	-0.666353	5.20321	-4.17091	7.96232e-05	0.000219471
ASXL1	-0.666276	6.60708	-10.8382	4.30864e-17	7.34518e-16
FAM160B2	-0.665838	5.77264	-8.89063	2.13004e-13	2.07497e-12
FPR3	-0.664848	4.46453	-6.70241	3.15353e-09	1.66389e-08
SLC25A36	-0.661455	6.03806	-7.56843	7.27475e-11	4.83967e-10
LOC389834	-0.661009	4.53798	-5.64603	2.69234e-07	1.07514e-06
PCED1A	-0.660093	6.27414	-8.46161	1.41744e-12	1.22737e-11
OSBPL5	-0.659875	5.55529	-7.20858	3.51481e-10	2.11411e-09
TMEM30B	-0.659361	4.03181	-8.01952	9.98607e-12	7.61813e-11
PLA2G7	-0.658435	5.36329	-4.02735	0.00013227	0.000352654
DNAH7	-0.658305	5.06653	-8.45306	1.47198e-12	1.27109e-11
GIMAP7	-0.657952	8.17255	-4.83488	6.77473e-06	2.19758e-05
RRP1B	-0.657926	6.286	-10.5678	1.38181e-16	2.15035e-15
UBN1	-0.656303	9.02984	-7.02765	7.72638e-10	4.44896e-09
KLF3	-0.655753	8.79769	-7.44155	1.26917e-10	8.13711e-10
ZNF385A	-0.655746	5.20452	-6.41853	1.06351e-08	5.17805e-08
GPD1L	-0.65563	5.86754	-6.04071	5.24787e-08	2.32915e-07
CCDC65	-0.654776	3.86939	-8.1637	5.28492e-12	4.20748e-11
TP53INP2	-0.654219	7.65937	-5.28147	1.17654e-06	4.26033e-06
FAM3C	-0.653854	5.67271	-5.60064	3.24144e-07	1.27493e-06
NCBP2	-0.653722	6.24279	-7.40743	1.47374e-10	9.34359e-10
AGAP3	-0.653504	6.16574	-8.33313	2.50061e-12	2.08473e-11
HLA.F	-0.653461	10.3938	-6.76231	2.43642e-09	1.30696e-08
STIM2	-0.653142	5.87697	-6.3656	1.33212e-08	6.41126e-08
CTCF	-0.653002	8.05603	-10.7254	7.00163e-17	1.14686e-15
EIF3K	-0.652339	9.7436	-9.26426	4.1006e-14	4.36759e-13
NOL9	-0.652138	4.66515	-8.24402	3.70673e-12	3.02986e-11
SLC39A10	-0.651566	5.26896	-6.41139	1.09634e-08	5.32548e-08
IGHD	-0.651438	5.53584	-4.23677	6.28823e-05	0.000176122
AKT1	-0.650592	5.67072	-6.67618	3.53019e-09	1.84248e-08
HSD17B8	-0.650247	5.52893	-7.91789	1.56328e-11	1.14839e-10
KIAA0907	-0.649087	8.24639	-7.09591	5.74236e-10	3.3668e-09
BAG1	-0.649084	10.0502	-3.31401	0.00140976	0.00315187
TTC27	-0.648922	4.79816	-7.78928	2.75492e-11	1.94848e-10
SND1	-0.648764	6.37565	-8.00247	1.07664e-11	8.16721e-11
ZNF652	-0.647926	6.02281	-4.50247	2.37975e-05	7.10583e-05
ITGB1	-0.64774	8.49128	-6.59132	5.0821e-09	2.59206e-08
FNBP1	-0.647318	8.42161	-9.83054	3.41271e-15	4.31211e-14
RPH3A	-0.647036	4.96744	-3.10565	0.0026668	0.00566357
EIF4B	-0.646215	9.361	-9.20416	5.34339e-14	5.58696e-13
TRIM14	-0.645574	7.46482	-5.60222	3.22059e-07	1.26713e-06
ALDH2	-0.644802	9.41594	-3.84732	0.000246466	0.000628921
ABCE1	-0.644783	5.92083	-6.05816	4.87783e-08	2.17183e-07
ZNF540	-0.643806	4.22338	-7.66357	4.78948e-11	3.28381e-10
PGRMC2	-0.643789	6.81141	-8.68011	5.39753e-13	4.92172e-12
NHP2	-0.643756	7.24193	-6.73734	2.7132e-09	1.4437e-08
MBP	-0.643668	7.73973	-7.17853	4.00696e-10	2.39635e-09
LIMA1	-0.643417	4.1516	-6.21776	2.49227e-08	1.15688e-07
RTN4IP1	-0.643022	4.71943	-10.4271	2.54036e-16	3.76761e-15
HNRNPU	-0.642786	9.80685	-13.2744	1.67385e-21	6.32585e-20
LOC374443	-0.640827	4.54854	-7.42806	1.34643e-10	8.5798e-10
DENND1C	-0.640556	7.46372	-12.1187	1.90593e-19	5.00287e-18
TMEM176B	-0.640375	6.551	-2.24038	0.0279821	0.0478261
NMRAL1	-0.640019	6.18304	-6.27261	1.9763e-08	9.27323e-08
MMS19	-0.639593	6.90311	-9.02793	1.16211e-13	1.16835e-12
PUF60	-0.63739	7.49267	-8.64811	6.21726e-13	5.64049e-12
PDGFD	-0.637329	4.59192	-6.35794	1.37619e-08	6.61321e-08
SON	-0.636493	8.43803	-11.2256	8.21304e-18	1.59519e-16
CYB561A3	-0.63575	7.12966	-7.87745	1.86831e-11	1.35815e-10
MRPS2	-0.63477	5.97413	-6.37026	1.30599e-08	6.29271e-08
TAPBPL	-0.634753	6.87592	-5.76026	1.68364e-07	6.91024e-07
GRAMD3	-0.63433	4.68623	-7.16673	4.21846e-10	2.51485e-09
TGM3	-0.634076	4.52409	-5.83173	1.25308e-07	5.24254e-07
EPB41L2	-0.632201	4.21221	-6.84537	1.70225e-09	9.3606e-09
MUM1	-0.631838	6.51843	-5.17316	1.80973e-06	6.40899e-06
IKBKB	-0.631822	7.54135	-8.94213	1.69691e-13	1.67911e-12
C21orf59	-0.631769	8.25164	-7.83454	2.25704e-11	1.61823e-10
NPAT	-0.631724	6.3998	-6.69954	3.1927e-09	1.68314e-08
LIPA	-0.631404	7.98287	-4.26726	5.6336e-05	0.000159236
SSBP4	-0.631224	5.46158	-7.47903	1.07687e-10	6.95754e-10
PAPD7	-0.631223	6.73736	-8.54215	9.92986e-13	8.78632e-12
FASLG	-0.629772	4.88432	-6.06139	4.81224e-08	2.14567e-07
ZKSCAN3	-0.629481	6.12258	-6.38784	1.21193e-08	5.8643e-08
LUC7L	-0.629282	5.30692	-6.54458	6.20844e-09	3.12101e-08
PPP1R9B	-0.629086	5.63868	-7.02867	7.69216e-10	4.43129e-09
TTC39B	-0.628513	2.93132	-5.57589	3.58579e-07	1.40071e-06
GORASP2	-0.628063	6.45154	-8.15724	5.43776e-12	4.31522e-11
DTX1	-0.627993	4.75713	-6.29033	1.83341e-08	8.63506e-08
BTN2A2	-0.627963	3.72471	-5.80903	1.37648e-07	5.73204e-07
ACD	-0.62776	6.35276	-8.97493	1.46824e-13	1.4609e-12
C11orf31	-0.62751	6.21989	-9.00867	1.26515e-13	1.26484e-12
ALG8	-0.627118	6.06162	-6.65833	3.81181e-09	1.98041e-08
CXCR5	-0.626933	4.97685	-5.54496	4.06716e-07	1.57502e-06
ZNF626	-0.626865	6.32589	-7.50494	9.61217e-11	6.25863e-10
CLUH	-0.62666	6.07223	-8.68275	5.3349e-13	4.86904e-12
RAPGEF6	-0.626586	6.7295	-7.69728	4.1298e-11	2.86596e-10
SLC41A3	-0.626473	5.87338	-8.09023	7.30952e-12	5.67528e-11
SCFD2	-0.626248	5.68584	-6.1945	2.74933e-08	1.2701e-07
LOC284023	-0.626222	5.53239	-7.3083	2.27398e-10	1.40273e-09
S1PR1	-0.625634	6.97403	-2.87355	0.0052576	0.0105379
HYOU1	-0.625195	5.7991	-6.77645	2.29223e-09	1.23489e-08
POGK	-0.625008	7.18343	-10.9961	2.18873e-17	3.93597e-16
SMG1P5	-0.624885	4.8023	-6.78122	2.24555e-09	1.21235e-08
GPATCH8	-0.624581	6.57912	-10.9653	2.49784e-17	4.43287e-16
ZNF320	-0.624482	2.95726	-4.72975	1.01266e-05	3.19162e-05
TARSL2	-0.624179	5.64434	-5.44528	6.09294e-07	2.2985e-06
CDC42SE2	-0.623853	10.3331	-9.99901	1.6345e-15	2.15421e-14
ZNF786	-0.623836	6.18692	-7.55589	7.68655e-11	5.10012e-10
RNF220	-0.622622	6.9864	-9.38485	2.41183e-14	2.68989e-13
NRROS	-0.622566	5.07757	-7.4422	1.26554e-10	8.11798e-10
MCM7	-0.621568	7.31099	-5.96209	7.28919e-08	3.16791e-07
KPNA6	-0.621173	8.91241	-8.63159	6.68809e-13	6.04143e-12
CAND2	-0.620483	4.89901	-8.3793	2.03918e-12	1.71141e-11
SACS	-0.619279	5.28269	-4.61709	1.55067e-05	4.74658e-05
HOXC4	-0.618442	5.42685	-6.41343	1.08686e-08	5.28558e-08
BLCAP	-0.617517	8.6725	-7.96845	1.25089e-11	9.35891e-11
PITPNA	-0.617365	6.88872	-6.38566	1.2232e-08	5.91652e-08
CLEC10A	-0.617016	5.02934	-5.33511	9.49315e-07	3.48888e-06
MTMR11	-0.616821	6.70635	-4.83367	6.80652e-06	2.20618e-05
C6orf136	-0.616275	4.3445	-7.81601	2.449e-11	1.74292e-10
UXS1	-0.615859	5.96698	-7.70278	4.03102e-11	2.80206e-10
ENPP5	-0.615173	3.29002	-5.29622	1.10923e-06	4.03522e-06
TGIF2	-0.614954	5.67104	-8.24702	3.65797e-12	2.9939e-11
ACTR1B	-0.61459	6.40068	-8.40325	1.83441e-12	1.54784e-11
PRDM2	-0.614572	9.93181	-13.0089	4.89693e-21	1.73075e-19
CKAP5	-0.614376	5.7367	-5.29829	1.10006e-06	4.00534e-06
SUPT3H	-0.613424	6.11248	-7.31959	2.16449e-10	1.34047e-09
SCAMP3	-0.613232	6.8387	-7.5487	7.93311e-11	5.25537e-10
LIG1	-0.613096	5.5849	-7.77555	2.92657e-11	2.06291e-10
RMDN3	-0.612986	5.69977	-6.61328	4.62514e-09	2.37154e-08
PLXDC2	-0.612853	8.37929	-3.32187	0.00137556	0.00308476
TDRD3	-0.612778	4.33787	-6.61547	4.5819e-09	2.35225e-08
POLR1E	-0.612745	4.5697	-8.82554	2.83934e-13	2.69888e-12
HPS4	-0.612322	6.03434	-9.30852	3.37453e-14	3.65002e-13
STARD7	-0.611792	9.29868	-9.72752	5.35784e-15	6.59066e-14
CCDC6	-0.610101	4.86092	-7.16176	4.31084e-10	2.56463e-09
CABIN1	-0.609526	5.72387	-6.91247	1.2733e-09	7.12264e-09
ANGEL2	-0.608407	6.79978	-6.53255	6.53655e-09	3.27532e-08
C1orf21	-0.60824	4.18393	-8.41813	1.71767e-12	1.45816e-11
POLA1	-0.607953	4.66035	-5.30005	1.09236e-06	3.97847e-06
SHQ1	-0.607404	6.10142	-5.90221	9.35333e-08	3.99715e-07
HCG4	-0.60738	3.78386	-6.07681	4.51093e-08	2.01706e-07
BRD2	-0.607121	9.17058	-9.90362	2.47919e-15	3.18714e-14
ARMC10	-0.606872	7.93467	-6.75001	2.56907e-09	1.37518e-08
RPS4X	-0.606448	12.2349	-8.60547	7.50605e-13	6.73665e-12
HABP4	-0.606286	5.4426	-7.87447	1.89299e-11	1.37321e-10
PDIA4	-0.60588	8.2679	-5.52821	4.3539e-07	1.67674e-06
TRAF3IP2	-0.60585	5.24216	-6.48077	8.1556e-09	4.03344e-08
SLAMF7	-0.605504	8.18352	-2.63492	0.0101914	0.0192404
DDX11	-0.605247	5.19216	-5.0521	2.9155e-06	1.00194e-05
ZNF121	-0.605241	5.48109	-5.21789	1.51559e-06	5.41154e-06
SFMBT2	-0.605052	4.62516	-5.61505	3.05609e-07	1.20984e-06
UBE2Q2	-0.604926	6.00309	-5.68258	2.31761e-07	9.3292e-07
CLEC4F	-0.604878	4.4593	-5.98074	6.74336e-08	2.94805e-07
POLR2A	-0.604404	6.96531	-7.45025	1.22169e-10	7.85676e-10
M6PR	-0.604372	9.24378	-7.95126	1.34943e-11	1.00351e-10
CARNMT1	-0.604257	4.93254	-4.45314	2.85672e-05	8.41788e-05
RP9	-0.604159	5.49999	-6.40638	1.11996e-08	5.43815e-08
LSG1	-0.604104	5.34965	-6.71109	3.03799e-09	1.60631e-08
MCCC1	-0.603694	5.76515	-7.66482	4.76337e-11	3.26948e-10
FLT3LG	-0.603611	4.99153	-7.01999	7.98775e-10	4.59314e-09
MICAL2	-0.603396	7.62951	-3.43137	0.00097351	0.00224492
RBM43	-0.603215	4.89559	-5.55203	3.95184e-07	1.53225e-06
C6orf106	-0.602395	8.20755	-6.73852	2.69943e-09	1.4376e-08
NLRP2	-0.602314	5.61688	-2.95064	0.00421209	0.00861155
RPL19	-0.601711	11.7444	-8.16505	5.25353e-12	4.1878e-11
SMARCAD1	-0.601481	5.12218	-7.85889	2.02747e-11	1.46536e-10
EPRS	-0.60088	5.77174	-6.99406	8.93962e-10	5.10539e-09
ACP1	-0.600339	3.78574	-7.41781	1.40828e-10	8.9512e-10
APBA2	-0.600264	5.56981	-7.1671	4.21156e-10	2.51271e-09
DALRD3	-0.600242	6.12992	-9.32993	3.07111e-14	3.35363e-13
CYBA	0.600146	7.42597	4.87385	5.8309e-06	1.9087e-05
DNAJB1	0.600521	6.29731	4.04177	0.000125753	0.000336136
RRAGA	0.600655	8.50662	10.6553	9.47194e-17	1.5101e-15
MZT1	0.600759	5.09682	4.53926	2.07527e-05	6.24723e-05
MRPS17	0.600843	5.93896	4.67703	1.23688e-05	3.83852e-05
HENMT1	0.600939	5.99543	5.56294	3.7801e-07	1.46975e-06
KIF18A	0.601184	3.54432	3.29826	0.00148067	0.0032928
UBE2D3	0.601286	9.32914	5.5263	4.38778e-07	1.68876e-06
TRIM71	0.601701	4.33616	5.96146	7.30832e-08	3.17512e-07
BASP1	0.602161	12.2676	7.10099	5.61685e-10	3.29629e-09
FAM198B	0.602249	6.63365	3.92472	0.000188973	0.0004909
CMTM4	0.602503	5.41271	6.55694	5.88857e-09	2.96961e-08
SPRED2	0.602861	3.56847	5.14748	2.00318e-06	7.04625e-06
RPF1	0.602916	7.94282	8.82357	2.86413e-13	2.71422e-12
ARMC12	0.602999	4.81364	7.6449	5.19918e-11	3.54533e-10
TCFL5	0.60337	5.09009	4.68881	1.18291e-05	3.6847e-05
SMIM15	0.60348	6.28167	4.15482	8.43255e-05	0.000231567
C6orf120	0.604245	6.96978	5.73686	1.85406e-07	7.55535e-07
PRDX5	0.60445	10.9573	7.75728	3.17168e-11	2.22817e-10
TMC4	0.604565	4.62456	4.37341	3.82976e-05	0.000111103
PLTP	0.604616	4.99795	6.41323	1.08777e-08	5.28796e-08
EXOC8	0.604788	6.19599	4.68633	1.19409e-05	3.71768e-05
HIST1H2BO	0.604894	4.12105	4.32457	4.57682e-05	0.000131258
MXD3	0.605153	5.98586	8.42129	1.69384e-12	1.44184e-11
EIF4E	0.605183	6.06457	8.47462	1.33823e-12	1.1636e-11
CTDP1	0.605308	6.68513	6.91337	1.26835e-09	7.10448e-09
SHKBP1	0.60545	8.37958	5.64578	2.69502e-07	1.07586e-06
TGFB1I1	0.605476	3.80899	3.53526	0.000696861	0.00164414
BAMBI	0.605567	4.63502	5.83995	1.21112e-07	5.08225e-07
TRIM37	0.606935	5.38957	4.8716	5.88177e-06	1.92434e-05
MYD88	0.607079	9.88334	6.97827	9.57343e-10	5.43274e-09
CHSY1	0.607149	9.90473	4.62776	1.48963e-05	4.56754e-05
ZAK	0.607343	5.20162	6.5868	5.18151e-09	2.63849e-08
SPRY2	0.607906	4.42589	4.61087	1.58732e-05	4.84932e-05
ABLIM3	0.608535	6.62157	2.95924	0.00410822	0.00842253
GPBP1L1	0.608779	4.73084	5.57025	3.6692e-07	1.43107e-06
ATP2C2	0.608859	4.60212	6.21306	2.54222e-08	1.17876e-07
LPGAT1	0.608884	8.36148	6.18157	2.90341e-08	1.33685e-07
B9D2	0.608905	6.77564	8.96209	1.55386e-13	1.54231e-12
TGM2	0.608929	4.84449	3.75578	0.000336105	0.000837726
PRDX4	0.609279	5.6558	4.11287	9.78724e-05	0.000265457
PPM1N	0.609602	7.36223	5.89904	9.47734e-08	4.04326e-07
MRPL15	0.609732	6.02585	6.16259	3.14526e-08	1.4387e-07
EFCAB7	0.609883	3.91998	3.84591	0.000247656	0.000631831
GGTLC1	0.610294	6.07553	6.88537	1.4318e-09	7.9702e-09
NEK2	0.610377	3.25216	3.57007	0.000622185	0.00148188
SNRNP27	0.610432	6.13352	5.85933	1.11763e-07	4.71358e-07
TPD52L2	0.610623	8.06453	7.94087	1.41266e-11	1.0457e-10
UFC1	0.61096	8.15706	6.17262	3.01508e-08	1.38369e-07
SUMO1	0.611349	9.34889	9.90246	2.49188e-15	3.19363e-14
SPTA1	0.611654	4.23236	3.54691	0.000670963	0.00158871
ERO1A	0.611914	7.92974	6.56743	5.62978e-09	2.85171e-08
OSBPL11	0.612382	8.30939	4.17523	7.84056e-05	0.00021621
SDHC	0.612534	7.9665	6.84354	1.71573e-09	9.42524e-09
ITGAV	0.612574	5.06013	3.88303	0.000218119	0.000561266
NXF3	0.612746	3.51804	4.93198	4.65691e-06	1.54659e-05
CNEP1R1	0.612909	9.34411	4.98329	3.81496e-06	1.28881e-05
CDC45	0.613338	5.2024	4.78385	8.23867e-06	2.64172e-05
CAP1	0.614048	11.6039	10.5676	1.38306e-16	2.15035e-15
COL17A1	0.614299	5.00916	5.47787	5.34045e-07	2.0305e-06
SOD1	0.614424	8.98657	4.30933	4.8374e-05	0.000138037
ARPC1B	0.614804	10.3122	7.80769	2.54045e-11	1.80493e-10
TMCO1	0.615103	5.94411	6.01306	5.89164e-08	2.59559e-07
TREML4	0.615224	7.41347	4.08953	0.000106293	0.000286994
TBC1D2	0.61529	6.04509	7.67444	4.56613e-11	3.14096e-10
TFPI	0.615803	3.43991	4.77326	8.57893e-06	2.74032e-05
ENO1	0.61588	8.86493	6.52587	6.72598e-09	3.36487e-08
MRPS22	0.615916	7.49797	7.95954	1.30103e-11	9.71667e-11
SRP9	0.615933	8.69373	5.94295	7.89456e-08	3.41092e-07
NDUFA13	0.615989	7.84726	5.83059	1.25901e-07	5.26385e-07
ARFGAP3	0.616051	6.88594	6.307	1.7084e-08	8.10408e-08
PSMC1	0.616513	9.82903	10.9183	3.05571e-17	5.3324e-16
ITSN2	0.616537	7.76166	4.46606	2.72355e-05	8.05951e-05
CEBPG	0.616842	6.15064	7.44426	1.25418e-10	8.05335e-10
ZNF516	0.617222	7.51873	5.70536	2.11058e-07	8.54515e-07
RELT	0.617582	6.60954	8.19218	4.66047e-12	3.74839e-11
PSMD4	0.6181	10.7003	10.7807	5.51866e-17	9.22006e-16
PLAG1	0.618532	4.04706	4.20197	7.12527e-05	0.000198184
CWC22	0.618564	6.67815	6.43334	9.9847e-09	4.87463e-08
THBS1	0.619165	5.67013	2.96239	0.00407079	0.00835124
IAH1	0.619414	7.82587	9.52968	1.27611e-14	1.4649e-13
STXBP3	0.619751	3.11422	6.05757	4.88996e-08	2.17646e-07
VASP	0.619966	7.0021	6.01393	5.87029e-08	2.58982e-07
ATG9A	0.619988	6.76715	7.52823	8.67875e-11	5.69818e-10
TEX2	0.6203	6.33723	6.82672	1.84513e-09	1.007e-08
GK	0.620326	10.8417	5.05706	2.85944e-06	9.83211e-06
ARL5B	0.620332	6.66894	5.89266	9.73216e-08	4.1393e-07
POLR3GL	0.620609	7.21161	7.29919	2.36631e-10	1.45682e-09
RNF141	0.621083	6.29418	6.33273	1.53172e-08	7.31019e-08
ZSWIM6	0.621305	8.26002	5.5262	4.38952e-07	1.68891e-06
VPS37A	0.621445	5.92081	7.77364	2.95123e-11	2.07912e-10
GNPAT	0.621529	7.32528	6.7774	2.28292e-09	1.2304e-08
CDS2	0.621858	7.58576	5.72198	1.97114e-07	8.01164e-07
DEK	0.621912	8.33478	5.06598	2.76114e-06	9.51498e-06
LTN1	0.62199	5.90742	5.86233	1.10383e-07	4.65849e-07
ATL3	0.622287	6.76056	6.03947	5.27514e-08	2.34042e-07
PDCL	0.622353	6.03654	7.25532	2.86618e-10	1.74234e-09
RBM11	0.62255	3.45364	5.23153	1.43557e-06	5.14191e-06
SPTLC1	0.623126	3.46545	5.65069	2.64135e-07	1.05578e-06
UNC50	0.623821	7.77938	8.63367	6.6267e-13	5.99029e-12
SLC1A3	0.623999	3.78518	5.43244	6.41729e-07	2.41143e-06
BCKDK	0.624185	6.24889	6.09913	4.10749e-08	1.84455e-07
SIL1	0.624383	6.09849	7.92548	1.51187e-11	1.1126e-10
PPP2CA	0.624447	8.91125	8.89106	2.12606e-13	2.0727e-12
B3GNTL1	0.624873	6.09047	6.31627	1.64255e-08	7.81535e-08
TOR1AIP1	0.625267	5.2412	7.2756	2.62321e-10	1.60553e-09
TRAPPC8	0.625868	7.23141	6.11484	3.8451e-08	1.73354e-07
THOC5	0.626108	7.54292	7.62485	5.67818e-11	3.84273e-10
RTN4	0.626423	6.91067	7.34449	1.94111e-10	1.2111e-09
FBXL3	0.626962	6.19292	4.34598	4.23336e-05	0.000122162
UBAP1	0.627	9.45178	9.31845	3.23017e-14	3.50596e-13
TDP2	0.627089	8.15096	4.87653	5.77106e-06	1.89108e-05
SLC36A4	0.627286	2.66648	5.61669	3.03572e-07	1.20307e-06
ZNF615	0.627888	5.21151	6.17811	2.94603e-08	1.35449e-07
PEF1	0.628063	8.1827	6.9312	1.17406e-09	6.5999e-09
PCTP	0.62864	7.43827	5.80994	1.3713e-07	5.71237e-07
HDHD2	0.628741	5.85205	4.94663	4.39962e-06	1.46814e-05
TBPL1	0.629096	8.67651	7.82652	2.33819e-11	1.66879e-10
JUNB	0.629165	7.9742	7.52434	8.82784e-11	5.79001e-10
ATXN7L3	0.63042	6.38643	9.7599	4.64935e-15	5.77578e-14
NECAP1	0.630634	6.77679	6.07292	4.58524e-08	2.04737e-07
PRKCD	0.63114	8.4614	7.57847	6.96112e-11	4.64333e-10
LARP7	0.631434	6.60673	7.8229	2.37586e-11	1.69278e-10
TRNAU1AP	0.631494	6.75059	9.92477	2.26036e-15	2.92077e-14
UBE2W	0.632624	3.54893	5.55819	3.854e-07	1.49617e-06
P2RY13	0.632691	9.20056	4.85038	6.38278e-06	2.08012e-05
ERLEC1	0.632899	5.72881	5.46583	5.60712e-07	2.12481e-06
FKBP15	0.633206	5.48654	6.88816	1.41466e-09	7.88176e-09
RP2	0.633286	4.50379	6.49761	7.5898e-09	3.76549e-08
EMC6	0.634114	5.48469	8.41259	1.76021e-12	1.49173e-11
NPEPL1	0.634333	5.20853	4.94287	4.46431e-06	1.48893e-05
ESAM	0.634794	5.69227	3.23305	0.00181153	0.00397156
GPER1	0.634808	5.60862	5.63586	2.80676e-07	1.11798e-06
FBXO8	0.635319	5.19358	5.786	1.51396e-07	6.26579e-07
KLC1	0.635475	5.88838	5.97589	6.88124e-08	3.00309e-07
PPP3CB	0.635916	8.8079	6.78889	2.17244e-09	1.1749e-08
RPL36A	0.636154	5.35905	6.40069	1.14741e-08	5.55851e-08
YME1L1	0.636268	7.58426	7.43538	1.30393e-10	8.34715e-10
SLC16A5	0.636773	6.35835	8.27729	3.20015e-12	2.63813e-11
TTC7B	0.638162	5.15225	4.39953	3.48017e-05	0.000101619
BEX3	0.638751	7.1541	3.95975	0.000167407	0.000438874
RHOG	0.639188	10.351	8.20208	4.46103e-12	3.59952e-11
SRBD1	0.639353	6.38854	5.08127	2.60023e-06	9.00003e-06
CTSA	0.639821	8.92339	4.78062	8.34117e-06	2.66981e-05
ACADM	0.639842	2.74502	5.58124	3.5085e-07	1.37309e-06
ING2	0.640076	5.96974	7.5553	7.7064e-11	5.11058e-10
BLZF1	0.640577	3.95256	6.37991	1.25348e-08	6.05135e-08
GIMAP2	0.641643	7.38343	4.31503	4.73825e-05	0.000135656
TRAPPC6B	0.64255	6.66372	6.0969	4.14613e-08	1.86057e-07
WDR13	0.64293	6.96894	7.45173	1.21376e-10	7.81053e-10
TOR1B	0.643222	7.91854	5.21608	1.52649e-06	5.44891e-06
RCVRN	0.643488	4.08364	3.95248	0.000171679	0.000449136
NCAPH	0.643604	3.73761	4.66129	1.31272e-05	4.05881e-05
RTCA	0.644778	8.03443	8.08708	7.41185e-12	5.75118e-11
ARL8B	0.645194	9.51714	8.61272	7.26953e-13	6.53841e-12
SLC39A1	0.645214	5.57549	9.0764	9.38403e-14	9.54919e-13
IGBP1	0.645314	8.0216	10.3163	4.10781e-16	5.85024e-15
CHORDC1	0.645385	5.60589	4.22404	6.58278e-05	0.000183665
FHL2	0.645586	4.41682	4.75833	9.08229e-06	2.88495e-05
MIEN1	0.646215	7.28871	9.7003	6.03641e-15	7.36043e-14
RNF111	0.646676	6.93314	5.61371	3.07287e-07	1.21511e-06
NUDT16	0.646752	5.28409	3.8934	0.000210492	0.000542977
SLC25A20	0.647039	7.01923	7.16327	4.28247e-10	2.54897e-09
PHACTR2	0.647283	6.61242	5.24637	1.35326e-06	4.86516e-06
HECW2	0.64807	5.01952	4.6482	1.37922e-05	4.24977e-05
LHFP	0.648193	4.28018	4.81724	7.24968e-06	2.34256e-05
CEP83	0.648879	6.01751	5.03133	3.16261e-06	1.08212e-05
HBS1L	0.649021	5.83361	6.29647	1.78638e-08	8.43574e-08
PLOD2	0.649056	3.6904	5.0905	2.50757e-06	8.69852e-06
NDUFV2	0.649495	8.00929	7.84642	2.14203e-11	1.54106e-10
RALA	0.650994	5.23186	7.28489	2.5189e-10	1.54471e-09
ZFC3H1	0.651168	5.3156	6.11512	3.84064e-08	1.73216e-07
ALCAM	0.651242	3.27321	5.2916	1.12987e-06	4.1008e-06
LRIF1	0.651409	5.13071	4.6884	1.18475e-05	3.68952e-05
PRDX1	0.651826	7.81292	6.83964	1.74493e-09	9.5731e-09
DGAT2	0.652238	8.37411	3.89097	0.000212256	0.000546742
MDM1	0.652366	4.69488	3.99419	0.000148514	0.000392791
ALG14	0.652387	3.84086	5.7778	1.56605e-07	6.45508e-07
ARPC5	0.652459	10.7062	7.71005	3.90425e-11	2.71846e-10
PLXNC1	0.65286	8.0312	5.16568	1.8641e-06	6.58284e-06
BIK	0.653235	5.5341	7.6778	4.49908e-11	3.10335e-10
TNFSF10	0.653312	9.45637	5.11559	2.27173e-06	7.91983e-06
NT5C2	0.653456	8.02291	7.50675	9.53639e-11	6.21575e-10
TMEM56	0.653499	4.36833	3.80614	0.000283524	0.000714763
TRIM25	0.653518	6.51214	7.22277	3.30376e-10	1.9929e-09
KIF14	0.653611	3.984	5.38599	7.73836e-07	2.87684e-06
NAMPT	0.65487	10.9708	4.93942	4.52443e-06	1.50738e-05
ACTR1A	0.654925	7.52654	9.29492	3.58279e-14	3.85864e-13
BZW1	0.655189	5.51418	7.87442	1.8934e-11	1.37321e-10
NDUFA8	0.655279	7.04684	6.47438	8.38135e-09	4.1353e-08
JTB	0.655289	9.08642	10.1758	7.56521e-16	1.04423e-14
HSD17B11	0.655496	9.12453	5.47649	5.37038e-07	2.04126e-06
SLC9A8	0.655967	7.07202	6.71821	2.94629e-09	1.56045e-08
LILRB1	0.656098	8.47309	8.25916	3.46693e-12	2.84869e-11
STYXL1	0.656362	6.82053	7.87512	1.8876e-11	1.37059e-10
CSNK1D	0.656569	6.74885	8.50501	1.17009e-12	1.02521e-11
POLR1D	0.657169	7.9306	4.1199	9.54659e-05	0.000259604
YWHAH	0.657334	8.18887	6.68926	3.3372e-09	1.75269e-08
RPS15A	0.657717	12.2097	7.53211	8.53199e-11	5.61063e-10
APBB2	0.658033	4.11764	6.77477	2.30888e-09	1.24333e-08
SNRPD3	0.658085	8.24948	8.02905	9.57514e-12	7.32556e-11
SRGAP1	0.658971	3.2755	5.25044	1.33149e-06	4.79513e-06
GPANK1	0.659295	7.73383	8.14338	5.78103e-12	4.56867e-11
NRDC	0.659658	8.7599	10.9093	3.17574e-17	5.51884e-16
TK2	0.659688	5.9725	7.29692	2.38989e-10	1.46846e-09
FGGY	0.659829	5.50624	7.32826	2.08396e-10	1.29315e-09
SERTAD3	0.660127	6.22229	7.54333	8.12222e-11	5.36366e-10
RMDN1	0.66082	5.87026	6.84047	1.73867e-09	9.54351e-09
ZCRB1	0.660842	7.43051	8.0545	8.55807e-12	6.57954e-11
SLFN12	0.661073	6.12773	4.55361	1.96711e-05	5.93873e-05
MRPL21	0.661188	7.50637	6.99954	8.72922e-10	4.99205e-09
SMIM12	0.661312	7.6723	9.7651	4.54457e-15	5.66243e-14
ADD3	0.661429	10.1747	5.61115	3.10519e-07	1.22596e-06
PSMB3	0.661479	9.69807	8.85512	2.49165e-13	2.39561e-12
MIIP	0.661482	6.41102	10.9705	2.44258e-17	4.3471e-16
UBE2A	0.661842	8.08185	10.3713	3.23573e-16	4.69256e-15
GTF2F2	0.661959	5.76904	7.26034	2.80405e-10	1.70623e-09
IGFLR1	0.662227	7.60761	5.59261	3.34937e-07	1.31573e-06
TMEM106C	0.662228	6.09499	3.9518	0.000172085	0.000450103
FOXC1	0.662413	4.28843	5.3842	7.79457e-07	2.89516e-06
FAM206A	0.664415	5.63328	8.70671	4.79918e-13	4.41785e-12
TROAP	0.665766	6.11551	6.17539	2.98009e-08	1.36814e-07
SEL1L3	0.666249	6.5306	4.20165	7.13347e-05	0.000198368
VMP1	0.666341	10.5096	7.39506	1.55579e-10	9.82554e-10
PSMB1	0.666678	7.1149	9.25247	4.31901e-14	4.57691e-13
ZFAND2A	0.667098	7.431	8.16086	5.35152e-12	4.25511e-11
TAL1	0.667588	5.95553	3.59222	0.000578695	0.00138514
PRTN3	0.667846	4.02357	4.14288	8.79847e-05	0.000240773
CRADD	0.668384	5.56296	9.10739	8.18546e-14	8.37708e-13
CLN5	0.668818	6.56516	7.63237	5.49342e-11	3.7338e-10
ATF6	0.668989	6.83103	6.22436	2.42369e-08	1.12713e-07
SLC25A28	0.669202	5.96349	6.53208	6.5498e-09	3.28065e-08
PBDC1	0.669505	6.56381	4.94259	4.4691e-06	1.48974e-05
CENPN	0.669977	4.68632	5.59205	3.35706e-07	1.31834e-06
EDEM2	0.672141	7.77252	10.2926	4.55276e-16	6.44007e-15
KCNJ2	0.672485	9.30324	4.32005	4.65253e-05	0.000133277
PEX11G	0.672999	5.6317	4.93007	4.69165e-06	1.55731e-05
C2orf49	0.673345	6.08548	7.68073	4.44159e-11	3.06707e-10
SUCNR1	0.673383	4.27677	4.62678	1.49513e-05	4.58216e-05
SLC9A6	0.673571	7.86531	5.55492	3.90565e-07	1.51575e-06
TIMP4	0.674032	3.85234	5.75268	1.73703e-07	7.11079e-07
CHIC2	0.674578	8.51555	8.18781	4.75119e-12	3.81402e-11
LYSMD3	0.674834	6.69574	4.91785	4.91914e-06	1.62851e-05
H1F0	0.674861	5.82864	4.45925	2.79305e-05	8.24381e-05
CDC40	0.675006	8.03432	6.74605	2.61332e-09	1.39529e-08
THBS3	0.675083	6.30295	6.38384	1.2327e-08	5.9579e-08
C4orf33	0.675917	5.01385	5.85603	1.13303e-07	4.77533e-07
PTEN	0.675936	10.3346	7.80265	2.59745e-11	1.8423e-10
CHST13	0.676243	4.65805	5.14493	2.02347e-06	7.11361e-06
UBE2V2	0.676511	5.43918	6.70943	3.05977e-09	1.61714e-08
C3orf58	0.67656	5.68164	5.46748	5.56987e-07	2.11197e-06
SHFM1	0.676851	6.76178	6.83341	1.79254e-09	9.81283e-09
DHX40	0.677226	5.92853	7.0164	8.1132e-10	4.66183e-09
HLX	0.677485	7.56539	6.60634	4.76504e-09	2.44028e-08
MORC3	0.67808	6.10299	5.17014	1.83153e-06	6.47876e-06
HIST1H1T	0.678915	4.5086	5.48886	5.10769e-07	1.94495e-06
FAM53C	0.679276	8.25026	6.70168	3.16347e-09	1.66843e-08
SCN9A	0.679822	4.12037	5.04191	3.03429e-06	1.04162e-05
MFSD1	0.680267	9.05287	6.51368	7.08594e-09	3.53274e-08
HJURP	0.680347	5.15392	5.03611	3.10391e-06	1.06348e-05
CMC2	0.680428	6.87955	6.1112	3.90442e-08	1.75839e-07
UBTD2	0.680968	5.77338	5.28502	1.15997e-06	4.20398e-06
SEC11A	0.6816	10.5144	11.2757	6.63504e-18	1.31516e-16
CMTM5	0.681996	5.28909	4.21868	6.7109e-05	0.000187156
MYBPC3	0.68234	5.90166	9.98055	1.77164e-15	2.32033e-14
RGS3	0.6824	7.08752	6.69603	3.24135e-09	1.70735e-08
IFNAR1	0.682757	6.14356	6.02216	5.67153e-08	2.50659e-07
SDHB	0.682936	7.55727	10.9394	2.79123e-17	4.89128e-16
RCHY1	0.683718	6.26939	7.69606	4.15202e-11	2.87979e-10
SPI1	0.684046	6.21942	7.78656	2.78811e-11	1.96973e-10
FERMT3	0.684197	9.27558	10.236	5.82209e-16	8.12567e-15
CDH26	0.684205	4.18816	6.02592	5.58301e-08	2.4709e-07
DNAJB14	0.685392	5.47234	5.91776	8.7675e-08	3.76346e-07
MICAL1	0.685705	10.0429	8.23384	3.87721e-12	3.15482e-11
CLTC	0.685777	9.63676	7.55638	7.66998e-11	5.09181e-10
TMEM8A	0.685881	7.27948	6.13472	3.53675e-08	1.60375e-07
NEDD4L	0.686305	5.17847	3.35192	0.00125192	0.00283126
ZNF776	0.686357	5.50569	5.35302	8.83478e-07	3.25455e-06
NPL	0.686885	8.15751	5.32278	9.97393e-07	3.65381e-06
CPNE5	0.686958	6.40057	3.68022	0.000432764	0.00105805
LGALS8	0.688344	7.4393	6.87777	1.47971e-09	8.21138e-09
FBN1	0.688382	4.09432	5.96961	7.06399e-08	3.07643e-07
NBN	0.688682	8.5843	6.42809	1.02107e-08	4.98302e-08
MFSD14A	0.689268	7.27274	7.28104	2.56161e-10	1.57013e-09
NTSR1	0.689395	5.0364	5.49271	5.02863e-07	1.91717e-06
FFAR2	0.690038	7.16404	4.24493	6.10624e-05	0.000171475
COMMD3	0.690196	7.42932	7.02177	7.92621e-10	4.55984e-09
ZBTB7B	0.692088	5.58775	8.68271	5.33588e-13	4.86904e-12
PGK1	0.692204	5.6306	6.37994	1.25335e-08	6.05135e-08
COQ2	0.692593	6.89193	6.67445	3.55657e-09	1.85471e-08
ADCY4	0.692607	6.75305	8.98404	1.41037e-13	1.40555e-12
FRMD3	0.692894	4.74273	4.74034	9.72664e-06	3.07561e-05
CFDP1	0.692966	7.70062	6.77149	2.34177e-09	1.25996e-08
RHBDD2	0.693015	6.78265	6.12556	3.67576e-08	1.66317e-07
CORO2A	0.693257	4.77151	8.01837	1.00372e-11	7.6464e-11
KNL1	0.693425	4.40711	4.76467	8.86514e-06	2.8224e-05
CASP4	0.693707	10.2298	7.33516	2.02202e-10	1.25782e-09
HSPE1	0.694126	6.65884	3.7839	0.000305703	0.000766518
ABRACL	0.694213	8.07574	7.33135	2.05599e-10	1.27691e-09
EIF5	0.694511	7.25866	7.13469	4.85026e-10	2.86652e-09
ATOX1	0.694942	8.68556	7.50808	9.48091e-11	6.18923e-10
PTTG1IP	0.695107	10.0296	10.7022	7.73703e-17	1.25584e-15
CD164	0.695128	10.0837	6.58087	5.31474e-09	2.70217e-08
ZNHIT1	0.695207	6.97551	7.46633	1.13853e-10	7.34452e-10
DNAJC13	0.695692	7.45119	5.83448	1.23887e-07	5.18828e-07
CCDC18	0.696235	8.15277	8.10429	6.86972e-12	5.35701e-11
TIGD7	0.696505	6.99942	5.99847	6.26213e-08	2.75398e-07
TTK	0.696668	3.27176	3.91468	0.000195629	0.000507348
PRKAG1	0.697081	6.33102	8.90298	2.01708e-13	1.97105e-12
SERPINI1	0.697372	4.21864	4.40242	3.44335e-05	0.000100591
BROX	0.69739	7.71391	6.16365	3.13118e-08	1.4333e-07
FAM101B	0.697418	8.83066	5.06935	2.72487e-06	9.40256e-06
TMEM70	0.697508	5.18789	6.0054	6.08328e-08	2.67814e-07
KBTBD6	0.697567	4.17948	4.078	0.000110706	0.000297948
ARPC1A	0.697654	7.20681	10.5654	1.39625e-16	2.16621e-15
EAPP	0.698014	6.91284	7.83075	2.29502e-11	1.64078e-10
MKKS	0.698598	6.75971	7.65116	5.05821e-11	3.45295e-10
TRMT1L	0.698724	6.24672	5.61953	3.00069e-07	1.18994e-06
FRMD4B	0.698792	3.21349	4.40407	3.42256e-05	0.000100077
TM9SF1	0.699186	5.70211	7.61745	5.8657e-11	3.9547e-10
CXCL1	0.69934	6.87077	4.55494	1.95733e-05	5.91346e-05
RAB10	0.699352	8.245	7.16073	4.33007e-10	2.57485e-09
PAM16	0.699517	6.84543	8.30764	2.79868e-12	2.32242e-11
TMEM41B	0.699519	7.80502	6.45977	8.92032e-09	4.38571e-08
SLC15A2	0.699573	6.11026	4.84759	6.45178e-06	2.09988e-05
RABAC1	0.699638	7.70337	4.99211	3.68608e-06	1.24796e-05
ZMPSTE24	0.700272	8.738	7.3188	2.17195e-10	1.34309e-09
AP1AR	0.700591	4.08609	5.06155	2.80954e-06	9.67909e-06
SNX16	0.701134	2.82612	7.88424	1.81323e-11	1.32348e-10
STK17B	0.701238	8.4047	7.13981	4.74342e-10	2.8087e-09
ACOT9	0.701703	7.76423	6.18924	2.81099e-08	1.29572e-07
PXYLP1	0.702113	7.46685	4.08686	0.000107299	0.000289523
PGM1	0.702323	8.5516	7.41217	1.44349e-10	9.1657e-10
COLGALT1	0.702734	5.95851	7.13778	4.78551e-10	2.83092e-09
GOSR2	0.702859	5.64839	7.71465	3.8259e-11	2.66835e-10
MYL12A	0.704579	5.1166	8.82671	2.82463e-13	2.68693e-12
LAMTOR1	0.70524	9.42693	8.59656	7.80761e-13	6.98731e-12
EIF4E3	0.705588	6.26957	6.34629	1.44603e-08	6.93322e-08
TBC1D14	0.705888	7.58858	6.60236	4.8471e-09	2.48028e-08
LILRB3	0.706098	11.1585	8.92787	1.80721e-13	1.77984e-12
MRVI1	0.706187	6.17635	6.69107	3.3113e-09	1.73982e-08
RPL27	0.706203	11.2268	7.3327	2.04385e-10	1.27014e-09
RNF145	0.70633	6.87558	6.74807	2.59063e-09	1.38435e-08
MFSD13A	0.707185	5.81232	6.9857	9.26986e-10	5.28412e-09
CDK7	0.707793	6.83129	9.19902	5.46568e-14	5.70058e-13
KIF20A	0.708131	4.01348	4.18442	7.58727e-05	0.000209871
DEGS1	0.709032	5.99158	7.19075	3.79896e-10	2.27956e-09
NIT1	0.709753	6.38882	10.8626	3.88134e-17	6.68028e-16
DCTN2	0.709762	7.62411	10.0175	1.50772e-15	1.9934e-14
SLC12A9	0.709916	7.15666	8.14408	5.76314e-12	4.56215e-11
HIST1H2BJ	0.709918	5.16544	5.20937	1.56776e-06	5.58986e-06
IMPDH1	0.710143	7.29009	7.84243	2.18001e-11	1.56569e-10
C19orf33	0.710363	5.36793	5.0512	2.92591e-06	1.00509e-05
STEAP4	0.71067	7.136	3.87871	0.00022138	0.000569074
CREM	0.712435	6.02321	7.23631	3.11417e-10	1.88306e-09
NAPRT	0.712535	7.17111	8.55905	9.21498e-13	8.17683e-12
PSMA1	0.713306	8.73286	9.86577	2.92539e-15	3.71507e-14
MAD2L1BP	0.713395	5.60805	10.294	4.52564e-16	6.40894e-15
CISD1	0.713818	6.89663	6.81711	1.92327e-09	1.04827e-08
RNF6	0.713989	5.97038	5.35341	8.82122e-07	3.25146e-06
GRK6	0.714288	5.51032	10.384	3.06166e-16	4.47202e-15
CXorf23	0.714886	3.33062	6.81032	1.98052e-09	1.07574e-08
HSBP1	0.715072	8.3029	9.33055	3.06265e-14	3.34731e-13
NUP214	0.715695	10.6854	8.86707	2.36355e-13	2.28119e-12
TMLHE	0.716865	5.00046	8.8597	2.44177e-13	2.35126e-12
SESTD1	0.716952	6.88923	7.76324	3.08952e-11	2.17288e-10
ZNF518A	0.717022	4.7168	4.48565	2.53298e-05	7.53827e-05
NT5C3A	0.717226	8.15239	7.55397	7.75175e-11	5.13794e-10
PHF21A	0.71756	6.82735	7.65128	5.05554e-11	3.45295e-10
FPR2	0.717567	8.70281	5.36925	8.2774e-07	3.06452e-06
RWDD3	0.717674	5.87729	8.38758	1.96587e-12	1.65542e-11
SELP	0.7183	6.44641	4.47336	2.65101e-05	7.86342e-05
LMBRD2	0.719449	5.98312	5.29359	1.12092e-06	4.07422e-06
CYBRD1	0.720405	6.29326	3.97011	0.000161491	0.000424697
CDC20	0.720566	5.35868	5.75683	1.70757e-07	7.00161e-07
SYCP3	0.72079	5.31647	8.67677	5.47767e-13	4.99116e-12
TMEM45A	0.720836	3.60276	4.97183	3.98899e-06	1.34146e-05
TMUB2	0.720955	7.74019	12.1326	1.79863e-19	4.74106e-18
PKP2	0.721045	2.58759	4.93385	4.62324e-06	1.53745e-05
AURKA	0.722077	5.35727	4.95655	4.23321e-06	1.41827e-05
TTC32	0.72255	6.00811	7.38873	1.59948e-10	1.00949e-09
PROK2	0.723119	10.1459	5.05558	2.87608e-06	9.88663e-06
PIN4	0.723242	7.40508	8.56744	8.87989e-13	7.89624e-12
ORC4	0.72339	6.00392	6.47813	8.24793e-09	4.07589e-08
ACP6	0.725275	5.93024	6.3284	1.56012e-08	7.44009e-08
STON1	0.726344	3.28784	4.50831	2.32873e-05	6.96178e-05
COX5B	0.726477	8.14365	12.0336	2.7175e-19	6.9727e-18
SBNO2	0.726779	5.44985	9.31694	3.25183e-14	3.52338e-13
CENPO	0.72772	5.11043	5.32766	9.78082e-07	3.58726e-06
TSEN34	0.728147	9.07817	6.83526	1.77828e-09	9.74751e-09
MFSD9	0.728479	5.36191	5.43338	6.39306e-07	2.40305e-06
MTRR	0.728759	4.49385	5.61513	3.05505e-07	1.20984e-06
COPB1	0.729124	7.70917	7.46523	1.14403e-10	7.37626e-10
CHCHD7	0.729239	7.81204	4.72777	1.02033e-05	3.21177e-05
LHFPL2	0.729499	6.59071	5.30899	1.054e-06	3.84545e-06
TANK	0.729503	8.27118	8.29927	2.90411e-12	2.40673e-11
OSTM1	0.730166	7.6133	5.7793	1.5564e-07	6.41951e-07
PTPN2	0.730575	2.67654	6.16956	3.05426e-08	1.39912e-07
IFT57	0.730594	6.27584	6.04827	5.08427e-08	2.25893e-07
HIST1H2BE	0.731692	8.00771	5.78618	1.51281e-07	6.26579e-07
CKS1B	0.731846	6.89763	5.78556	1.51667e-07	6.27213e-07
WDR41	0.732115	7.91022	7.60074	6.31238e-11	4.23537e-10
CAPN3	0.733415	6.88921	6.16234	3.14858e-08	1.43969e-07
C1RL	0.73354	7.44397	6.66831	3.65174e-09	1.90118e-08
LEMD3	0.733565	7.55684	5.98614	6.59302e-08	2.88735e-07
HIST1H2BM	0.733738	5.12334	4.83838	6.6842e-06	2.17046e-05
ABHD16A	0.733894	8.15354	11.8783	5.20497e-19	1.25349e-17
KAT2B	0.734269	7.22466	5.83219	1.2507e-07	5.23433e-07
DEF8	0.734973	6.8725	7.50534	9.59526e-11	6.25087e-10
VAMP5	0.735297	7.28912	4.93814	4.54707e-06	1.51451e-05
ARMCX3	0.736141	6.61903	6.10067	4.08095e-08	1.83394e-07
MMGT1	0.73626	8.1528	7.54419	8.09156e-11	5.34904e-10
CPNE3	0.736775	7.34681	5.43451	6.3638e-07	2.39277e-06
ABHD3	0.737343	5.38701	4.75498	9.19906e-06	2.91982e-05
RPL7	0.737578	10.8238	5.77861	1.56086e-07	6.43578e-07
SRA1	0.737594	7.50045	8.19775	4.54714e-12	3.66194e-11
NBEAL2	0.738539	6.20888	7.53724	8.34226e-11	5.49451e-10
PQLC1	0.738998	8.42058	7.97539	1.21321e-11	9.09331e-11
EDNRB	0.741252	3.53792	5.65642	2.58016e-07	1.03297e-06
TMEM208	0.741335	6.58872	10.6938	8.02267e-17	1.29717e-15
PCSK9	0.741368	5.66941	4.83459	6.78249e-06	2.19953e-05
LAMP2	0.741411	6.67812	6.1915	2.78437e-08	1.28534e-07
RNF138	0.741455	6.90775	5.2581	1.29148e-06	4.65771e-06
UQCRFS1	0.741578	8.18409	9.52006	1.33121e-14	1.52536e-13
ACPP	0.742193	4.56621	5.06625	2.75815e-06	9.50728e-06
CHCHD2	0.742386	9.52477	11.1646	1.06498e-17	2.03075e-16
RIPK3	0.742613	6.80675	8.96193	1.55497e-13	1.54231e-12
DUSP3	0.74286	6.41238	7.42314	1.37573e-10	8.74876e-10
DHFR	0.742971	6.11791	5.45056	5.96436e-07	2.25271e-06
TUSC2	0.742982	7.03332	9.44674	1.83717e-14	2.07667e-13
MED23	0.743755	6.7328	5.90629	9.19588e-08	3.93656e-07
SESN2	0.74378	6.59596	6.93165	1.1718e-09	6.59306e-09
APC	0.744108	5.58372	5.31502	1.02885e-06	3.75807e-06
HOMER3	0.744359	6.07633	5.34385	9.16618e-07	3.37069e-06
MSMO1	0.744732	7.22731	6.08769	4.30968e-08	1.92982e-07
AKIRIN2	0.745336	8.1309	8.9306	1.78551e-13	1.75984e-12
TMEM256	0.745378	6.20154	8.07621	7.77623e-12	6.0116e-11
TFDP1	0.746129	6.63794	5.86261	1.10251e-07	4.65449e-07
B3GALT4	0.74657	7.0979	10.7449	6.43783e-17	1.06564e-15
REEP5	0.746581	8.16708	9.4713	1.64918e-14	1.87091e-13
ARID5A	0.746585	7.01024	8.12573	6.24955e-12	4.91002e-11
TDRD7	0.747179	8.13456	7.10946	5.41353e-10	3.18591e-09
DPYD	0.74774	6.97146	5.76136	1.676e-07	6.88115e-07
YIPF6	0.7478	6.03898	7.03467	7.4943e-10	4.32525e-09
VSIG10L	0.748821	3.95089	6.54705	6.14331e-09	3.09062e-08
PKM	0.749231	8.69916	6.35083	1.41841e-08	6.81084e-08
NECTIN2	0.751496	5.73348	5.60956	3.12544e-07	1.23278e-06
HRH2	0.751612	6.22793	8.21113	4.28627e-12	3.47415e-11
CNIH1	0.751979	5.95446	5.62473	2.93746e-07	1.16634e-06
TSG101	0.752044	8.22524	11.6375	1.43246e-18	3.17546e-17
GM2A	0.752232	7.62865	4.66667	1.28629e-05	3.98298e-05
CETN3	0.752421	4.51948	5.24623	1.35403e-06	4.86652e-06
LSM8	0.752867	6.3627	7.99448	1.11523e-11	8.42937e-11
FAM65C	0.753035	4.96649	5.01905	3.3181e-06	1.13193e-05
MRPL36	0.753333	6.67784	8.38616	1.97827e-12	1.66474e-11
FOXN2	0.753366	7.77422	7.99221	1.12647e-11	8.49386e-11
IFNGR2	0.753464	9.43085	8.55208	9.50341e-13	8.42085e-12
DYRK4	0.753932	6.11776	6.29267	1.81534e-08	8.55637e-08
RPL9	0.754068	10.8349	5.7166	2.01532e-07	8.18058e-07
TDG	0.754143	7.42479	7.35511	1.85304e-10	1.15903e-09
FNBP1L	0.754255	3.60781	4.51726	2.25248e-05	6.75797e-05
CCDC126	0.754612	7.12434	8.49158	1.24159e-12	1.08332e-11
PSMD14	0.754889	6.8391	6.11249	3.88326e-08	1.74949e-07
ARPC3	0.754923	10.7131	12.4824	4.22157e-20	1.23469e-18
CCNDBP1	0.755204	9.77477	11.5654	1.9423e-18	4.17296e-17
GCA	0.755793	11.2834	9.31996	3.20889e-14	3.48589e-13
RNF13	0.75668	10.1254	7.7504	3.2691e-11	2.29275e-10
B3GNT8	0.757334	5.89149	8.52404	1.07571e-12	9.48481e-12
SP3	0.757391	8.29629	6.23804	2.28752e-08	1.06658e-07
KCNE3	0.757414	5.84536	6.34113	1.47806e-08	7.07294e-08
GBGT1	0.757919	5.53975	9.52111	1.32507e-14	1.51971e-13
HMGB1	0.75806	8.71834	10.5047	1.81525e-16	2.76407e-15
RAB11A	0.758739	9.20303	11.8794	5.17971e-19	1.2498e-17
MRPS33	0.759023	5.65482	6.40299	1.13626e-08	5.50873e-08
S100A2	0.759293	5.34571	9.32777	3.1004e-14	3.3768e-13
CCP110	0.760752	7.10224	7.69886	4.10112e-11	2.84764e-10
HBQ1	0.760835	7.03207	3.03339	0.0033062	0.00689428
CPEB4	0.761169	10.2308	9.63907	7.89543e-15	9.44365e-14
TNNI2	0.762583	6.13967	7.58093	6.88639e-11	4.59594e-10
FGR	0.762644	10.793	9.24231	4.51672e-14	4.77031e-13
METRNL	0.762767	6.18173	8.41192	1.76547e-12	1.49368e-11
RDH5	0.764397	6.35711	8.18509	4.80866e-12	3.85769e-11
GTF2E2	0.765686	6.91253	10.4828	1.99562e-16	3.01312e-15
PSMD12	0.765868	7.46786	8.20784	4.349e-12	3.51591e-11
HIST1H2BH	0.766044	7.25579	5.7733	1.59542e-07	6.56748e-07
NEDD8	0.766134	9.54415	9.41585	2.10446e-14	2.36178e-13
RBM7	0.766344	7.07245	5.80151	1.41995e-07	5.9072e-07
PGD	0.767702	5.02183	8.0948	7.1635e-12	5.57226e-11
MMRN1	0.76783	3.93454	6.7294	2.80764e-09	1.49206e-08
ZNF143	0.767916	5.30337	7.08987	5.8953e-10	3.44938e-09
SETD9	0.768175	3.98414	6.74973	2.57211e-09	1.37622e-08
MOB3C	0.768365	6.45358	8.87218	2.31085e-13	2.23549e-12
GALNT1	0.769412	7.92927	7.53984	8.24754e-11	5.43783e-10
CLEC4A	0.770094	7.17007	3.72662	0.000370679	0.000916969
PLIN2	0.770275	7.90355	6.29723	1.7806e-08	8.41158e-08
CLIC4	0.770713	5.67011	5.96472	7.20965e-08	3.13551e-07
STX7	0.771596	6.21326	8.96409	1.54018e-13	1.53018e-12
SPG20	0.771611	6.26	6.53303	6.52301e-09	3.26985e-08
IRAK4	0.771752	6.37311	9.31105	3.33713e-14	3.61268e-13
ITGA2B	0.772264	9.64065	3.40764	0.00104986	0.00240903
AQP10	0.77281	5.49075	3.4211	0.00100587	0.00231472
SHOC2	0.77309	9.06936	8.13245	6.06678e-12	4.78102e-11
ANKRD49	0.773179	5.91265	6.43534	9.89993e-09	4.83513e-08
TIGAR	0.775042	5.56907	7.60087	6.30898e-11	4.23535e-10
CLEC12A	0.775449	8.71931	2.98966	0.00375965	0.00776371
C1QA	0.775685	5.23406	6.13578	3.52101e-08	1.59834e-07
H2AFV	0.776118	7.65892	7.76749	3.03221e-11	2.13497e-10
DHRS7B	0.776183	5.95874	8.23118	3.92312e-12	3.19011e-11
C17orf99	0.776557	6.68616	3.36563	0.00119906	0.00272104
PRC1	0.776934	5.18187	4.18156	7.6652e-05	0.000211747
TRIM6	0.778021	3.6786	4.97361	3.96151e-06	1.334e-05
COPS5	0.778991	7.14086	8.71498	4.6269e-13	4.27809e-12
ISCA2	0.779029	8.11093	9.62729	8.3141e-15	9.85228e-14
KCTD21	0.77946	6.70747	8.57355	8.64308e-13	7.70204e-12
GHITM	0.780119	8.25059	10.9478	2.69272e-17	4.73973e-16
ACAA1	0.780143	7.4904	12.2512	1.09894e-19	3.01057e-18
ETF1	0.780945	6.75693	10.3497	3.55331e-16	5.11278e-15
RAP1GAP	0.781802	5.12683	3.82333	0.00026745	0.000678192
MPP7	0.78214	6.48315	6.56364	5.72197e-09	2.89257e-08
RLIM	0.783162	6.53851	6.63812	4.1574e-09	2.14486e-08
UBE2H	0.784013	7.27312	6.95151	1.07514e-09	6.07645e-09
ROCK1	0.786094	3.16179	6.34314	1.46549e-08	7.02082e-08
MRPS36	0.786568	5.70037	9.90248	2.4916e-15	3.19363e-14
SEP15	0.789147	8.96755	8.61501	7.19645e-13	6.47732e-12
SUPT4H1	0.789567	8.79651	12.4909	4.07656e-20	1.20067e-18
TRAPPC3	0.789728	6.89837	12.5949	2.65762e-20	8.09349e-19
DNAJC15	0.789764	8.15853	6.81325	1.95566e-09	1.06316e-08
ADCY3	0.790648	5.45965	6.93166	1.17176e-09	6.59306e-09
METTL22	0.790952	7.15217	9.66864	6.93518e-15	8.36689e-14
TMEM33	0.79164	8.60995	6.88823	1.41423e-09	7.88176e-09
IFI27L2	0.792032	6.38218	10.6904	8.14038e-17	1.31451e-15
SLC35A1	0.793221	6.84042	7.17467	4.07499e-10	2.43587e-09
ETFA	0.794085	8.01751	7.74074	3.41103e-11	2.39096e-10
CD82	0.794392	6.43332	9.8249	3.49796e-15	4.41094e-14
C16orf72	0.794849	7.37308	6.25345	2.14329e-08	1.00156e-07
MAD2L2	0.795001	6.43605	7.77717	2.90579e-11	2.05056e-10
FAM188A	0.79521	6.35886	8.11556	6.53639e-12	5.11616e-11
SEC61B	0.795374	7.27937	9.76314	4.58374e-15	5.70557e-14
SLC35A5	0.797567	6.76853	7.4335	1.31472e-10	8.41195e-10
MFN1	0.797575	5.56972	6.98447	9.3192e-10	5.30526e-09
MICU2	0.797738	6.95515	5.74865	1.76613e-07	7.22048e-07
C1QC	0.797922	4.97778	8.15009	5.61221e-12	4.44829e-11
KAZN	0.798485	6.04803	3.8597	0.000236266	0.000604121
COA6	0.798602	6.86335	9.05915	1.01261e-13	1.02461e-12
SIAH2	0.798605	8.37574	4.2397	6.22236e-05	0.000174423
MEGF9	0.798612	9.08941	6.6959	3.2432e-09	1.70761e-08
TOR4A	0.798626	8.94619	12.6826	1.85425e-20	5.77302e-19
CYB5R2	0.799206	4.18766	5.31677	1.02168e-06	3.73407e-06
EBLN2	0.799454	7.63293	8.7119	4.69025e-13	4.33347e-12
OSTF1	0.799549	10.1218	12.2823	9.65559e-20	2.66847e-18
PLIN5	0.799678	6.62979	6.33479	1.51839e-08	7.25485e-08
MAB21L3	0.799841	3.64105	4.49065	2.4865e-05	7.40871e-05
SLC25A24	0.799991	5.098	8.41738	1.72338e-12	1.46202e-11
ORMDL2	0.800039	8.68296	9.98527	1.73557e-15	2.28023e-14
KIAA1958	0.800106	4.26202	7.55642	7.6688e-11	5.09181e-10
PPP1R12A	0.80128	7.78113	8.90126	2.03241e-13	1.98449e-12
CDC26	0.801488	8.00403	10.8052	4.96648e-17	8.38686e-16
HIST1H3G	0.801494	5.77289	6.18138	2.90571e-08	1.33742e-07
TXNDC12	0.803501	8.46068	11.967	3.58934e-19	8.91792e-18
DUSP1	0.804126	10.0524	5.8192	1.31975e-07	5.50864e-07
FUT7	0.804811	4.7842	9.05847	1.01565e-13	1.02686e-12
ATG12	0.805213	6.81397	12.4301	5.2388e-20	1.5076e-18
PAPSS1	0.805557	8.10128	5.41631	6.84871e-07	2.56204e-06
BTBD3	0.805692	3.36572	6.03894	5.28691e-08	2.34482e-07
PRDX3	0.805971	8.84635	7.93533	1.44759e-11	1.07014e-10
PSMA3	0.807133	7.24931	8.60184	7.62759e-13	6.84084e-12
MFAP3	0.807454	4.50775	6.74722	2.60015e-09	1.38885e-08
USP32	0.807723	7.89654	9.35337	2.77012e-14	3.04616e-13
TNFAIP8L3	0.808422	3.84006	6.11995	3.76349e-08	1.69919e-07
TLR2	0.80854	10.4088	5.88319	1.01226e-07	4.29764e-07
LRRC4	0.808575	8.57755	7.44947	1.22588e-10	7.87968e-10
NKAP	0.808969	6.18515	10.6074	1.16482e-16	1.843e-15
SUMF1	0.809903	6.92557	7.37687	1.68474e-10	1.06063e-09
RPL36AL	0.810405	10.843	8.22043	4.11378e-12	3.34081e-11
PPP4R1	0.810601	8.65701	6.56864	5.60076e-09	2.83816e-08
FBXO3	0.811247	5.71078	5.46206	5.69317e-07	2.15547e-06
S1PR4	0.811248	6.93516	8.71897	4.5461e-13	4.20649e-12
B4GALT5	0.81215	10.5867	7.87977	1.84926e-11	1.34664e-10
RAB33A	0.812525	6.36006	6.31172	1.67455e-08	7.95554e-08
DERL2	0.812963	7.14933	14.5557	1.06546e-23	6.33572e-22
C11orf71	0.813612	5.82596	9.82561	3.48721e-15	4.40182e-14
NEK6	0.814474	6.66586	7.90041	1.68849e-11	1.23602e-10
PHF20L1	0.814573	5.69111	7.60389	6.22581e-11	4.184e-10
FAM104B	0.816187	4.95688	8.13559	5.98329e-12	4.71856e-11
USP38	0.816381	6.11549	7.19962	3.65493e-10	2.19523e-09
HIKESHI	0.816667	4.73522	7.87878	1.85737e-11	1.35177e-10
ZDHHC12	0.81674	6.51255	9.70978	5.79077e-15	7.08846e-14
OSBPL9	0.816789	7.23683	9.49182	1.50703e-14	1.71898e-13
ABHD5	0.817626	5.3599	5.06921	2.72637e-06	9.4029e-06
ASAH1	0.81851	9.62886	6.97253	9.81487e-10	5.5622e-09
TNFAIP3	0.819442	6.87329	5.2179	1.51551e-06	5.41154e-06
CYP19A1	0.819491	3.09476	4.80273	7.66422e-06	2.46508e-05
ENPP4	0.819495	6.17383	4.51592	2.26375e-05	6.78855e-05
EIF1B	0.819773	9.29349	9.0035	1.29434e-13	1.293e-12
LRRFIP2	0.820745	9.16938	8.73	4.32996e-13	4.02728e-12
STK16	0.821566	5.68197	9.24858	4.39381e-14	4.65225e-13
CDCA2	0.821723	3.91219	5.07143	2.70264e-06	9.33132e-06
LXN	0.822431	6.88958	8.44856	1.50156e-12	1.29485e-11
NUP37	0.823449	6.22898	7.22386	3.28813e-10	1.98443e-09
PTGR1	0.823993	3.47701	8.18168	4.88158e-12	3.91119e-11
GCNT1	0.824173	5.6336	10.1852	7.26019e-16	1.00434e-14
CLTCL1	0.824521	6.49121	6.71275	3.01627e-09	1.59648e-08
VRK1	0.824867	7.08841	6.5222	6.83231e-09	3.41398e-08
ACSS2	0.825339	6.86547	8.45544	1.45659e-12	1.25867e-11
MSRB3	0.825509	5.42636	8.74941	3.9741e-13	3.71558e-12
ALAS1	0.826662	6.53494	6.51355	7.0897e-09	3.53274e-08
MBOAT2	0.826914	6.20839	8.51335	1.12771e-12	9.90158e-12
COQ5	0.826935	6.63744	7.51075	9.37044e-11	6.12668e-10
MOSPD2	0.827357	8.77406	8.62728	6.81659e-13	6.14866e-12
CGRRF1	0.827575	5.71659	9.94222	2.09449e-15	2.71764e-14
RAB13	0.828321	10.3162	8.99531	1.34195e-13	1.33843e-12
MYL6B	0.829168	6.78326	8.72195	4.48657e-13	4.15753e-12
SEC61G	0.829198	9.04695	8.38555	1.98361e-12	1.66812e-11
CPEB2	0.830175	6.36166	4.39403	3.55106e-05	0.000103496
HIST1H4J	0.831886	6.40404	7.50458	9.62752e-11	6.26538e-10
PTPN1	0.832464	6.95664	8.56378	9.02436e-13	8.01903e-12
TMEM71	0.833093	7.77598	6.44952	9.31888e-09	4.57091e-08
RBM33	0.833204	5.47093	9.68044	6.58548e-15	7.97256e-14
TLR1	0.833237	9.21104	6.33953	1.4881e-08	7.11826e-08
RGS19	0.833248	8.91513	13.7086	2.94724e-22	1.32068e-20
KCNE5	0.833584	4.65065	6.78	2.25744e-09	1.21824e-08
RAB1A	0.833853	7.86051	9.69988	6.04776e-15	7.36712e-14
SRP19	0.83392	8.17878	9.80282	3.85281e-15	4.84381e-14
COX16	0.834203	6.31184	6.81338	1.95453e-09	1.06316e-08
APMAP	0.834276	11.1205	10.2626	5.1859e-16	7.27824e-15
UFD1L	0.834408	9.64924	16.4781	7.9851e-27	9.4518e-25
VNN2	0.835574	11.509	6.31407	1.65794e-08	7.8856e-08
NARF	0.836135	8.63055	8.94658	1.66393e-13	1.64778e-12
PNPLA6	0.836487	6.83864	8.42112	1.69514e-12	1.44196e-11
MGST2	0.83671	7.78974	7.5114	9.34376e-11	6.11242e-10
CHMP2B	0.836861	7.63303	5.87384	1.05235e-07	4.45174e-07
SLC35B3	0.836864	6.75919	7.34371	1.9478e-10	1.21466e-09
AUH	0.839444	5.22809	7.34001	1.97959e-10	1.23265e-09
PLB1	0.839943	4.9469	6.27187	1.98254e-08	9.29903e-08
P4HA1	0.840078	6.79784	5.1749	1.79736e-06	6.37228e-06
BRI3	0.840791	10.4761	11.8484	5.90055e-19	1.40482e-17
SAMD8	0.841037	7.35237	6.46699	8.64965e-09	4.25931e-08
ANKRD50	0.842446	5.73685	6.52137	6.85662e-09	3.4234e-08
HIST1H4D	0.843661	4.4896	8.39562	1.89731e-12	1.59876e-11
POR	0.843669	5.58789	9.01579	1.22605e-13	1.22968e-12
WRB	0.843761	5.62687	7.14847	4.56778e-10	2.70979e-09
NEU1	0.844355	6.41966	9.77054	4.43769e-15	5.53476e-14
VAV3	0.844845	5.1784	6.64671	4.00693e-09	2.07405e-08
FASTKD3	0.845717	6.27711	6.95592	1.0548e-09	5.96688e-09
TMEM234	0.845948	6.01779	10.3831	3.0745e-16	4.48556e-15
SARNP	0.846025	5.22818	8.1491	5.63672e-12	4.46489e-11
ATG4A	0.846809	4.71809	7.99706	1.10264e-11	8.34932e-11
DNTTIP1	0.84708	7.35634	11.6839	1.17784e-18	2.65526e-17
UQCR10	0.847122	8.45434	10.4803	2.01726e-16	3.03848e-15
MLKL	0.847265	8.14547	6.94275	1.11678e-09	6.30045e-09
DENND2C	0.84759	5.62605	6.98078	9.46981e-10	5.3788e-09
MRPS28	0.84805	5.63093	7.40048	1.51929e-10	9.61295e-10
LOC285147	0.848626	4.95251	6.66336	3.73029e-09	1.94046e-08
GAPDH	0.848647	11.1276	9.3507	2.80288e-14	3.07949e-13
NCF4	0.849213	9.82763	11.532	2.23649e-18	4.70826e-17
LOC101927851	0.849823	5.53368	6.92332	1.21486e-09	6.81397e-09
RNF181	0.850111	9.09023	11.3447	4.94857e-18	9.96625e-17
ANKRD9	0.851364	5.23302	4.60265	1.6371e-05	4.99046e-05
GOLGA1	0.854133	5.24153	7.24543	2.99267e-10	1.81309e-09
SP100	0.857933	7.9052	8.78435	3.40573e-13	3.20328e-12
GADD45G	0.858427	4.54402	8.02608	9.70113e-12	7.41292e-11
WASF1	0.858897	4.33463	6.49652	7.6251e-09	3.78151e-08
C17orf62	0.859046	9.26688	11.3531	4.77543e-18	9.66409e-17
DCAF4L1	0.859722	4.1193	5.91478	8.87715e-08	3.80792e-07
PARL	0.86049	7.10296	6.34628	1.4461e-08	6.93322e-08
PNP	0.860492	7.58029	6.15442	3.25536e-08	1.48527e-07
ZC3H15	0.860999	6.79591	9.63263	8.12163e-15	9.6683e-14
NLRP12	0.861726	8.70283	7.31039	2.25332e-10	1.39068e-09
STRN3	0.861997	4.1109	8.0921	7.24955e-12	5.6357e-11
SBF2	0.862125	5.89946	5.88856	9.89917e-08	4.20606e-07
SIRPA	0.863198	7.36686	8.05169	8.66498e-12	6.65358e-11
MOB1A	0.863587	6.78383	7.82517	2.35218e-11	1.67686e-10
ANKS1A	0.864438	7.94109	6.76987	2.3582e-09	1.26771e-08
VWA5A	0.86465	5.60404	3.90936	0.000199251	0.000515463
TSHZ3	0.865098	7.33477	5.24798	1.34464e-06	4.8383e-06
FAM172A	0.865304	6.43227	7.18399	3.91271e-10	2.34557e-09
NDC80	0.865914	4.71446	4.2736	5.50595e-05	0.000155838
CLIC2	0.865954	3.95474	5.2495	1.33648e-06	4.8117e-06
ATG5	0.866128	6.65376	8.4271	1.6509e-12	1.41295e-11
ISCA1	0.866345	6.8772	4.72345	1.03721e-05	3.26244e-05
GPR65	0.867326	7.36181	5.97338	6.95377e-08	3.03053e-07
TREML1	0.867546	7.91652	3.73028	0.000366158	0.000907583
RAB31	0.868168	10.409	10.6044	1.17987e-16	1.86446e-15
FPGT	0.868177	5.0691	7.33694	2.0063e-10	1.24866e-09
CD9	0.868584	7.26625	4.7472	9.47596e-06	3.00467e-05
MPC2	0.869047	8.9447	11.0939	1.4407e-17	2.67799e-16
TMEM185B	0.8692	6.585	7.94792	1.36946e-11	1.01552e-10
SGO2	0.869828	3.66422	5.28049	1.18113e-06	4.27324e-06
SEMA4A	0.869887	7.43593	6.85854	1.60802e-09	8.87239e-09
BAZ2B	0.87025	7.03742	5.12655	2.17569e-06	7.60824e-06
ENTPD1	0.870799	7.10917	8.62211	6.97418e-13	6.28177e-12
STXBP5	0.871952	5.15474	6.88526	1.4325e-09	7.97054e-09
ABHD13	0.872424	4.3944	7.897	1.7141e-11	1.25331e-10
CD300LF	0.872477	8.71537	6.70797	3.07903e-09	1.62664e-08
PIK3CB	0.872701	10.125	10.5825	1.29707e-16	2.03176e-15
GNG2	0.872891	8.08373	7.83768	2.22612e-11	1.59726e-10
WDR47	0.873036	5.64534	6.76263	2.43299e-09	1.30568e-08
CAB39	0.87364	11.1995	10.5143	1.74166e-16	2.65847e-15
LSM6	0.874767	7.79345	8.05669	8.47555e-12	6.52009e-11
OSER1	0.875326	8.0491	10.2492	5.49613e-16	7.69642e-15
SHOX2	0.876414	4.62076	8.7932	3.27522e-13	3.092e-12
TBC1D23	0.876619	6.61294	8.41212	1.76385e-12	1.49332e-11
MIER1	0.877496	7.53751	9.33348	3.02349e-14	3.30739e-13
CEACAM21	0.877654	5.89045	6.57356	5.48388e-09	2.7823e-08
UBE2E1	0.877677	6.57062	7.6618	4.82708e-11	3.30597e-10
GPAT3	0.878551	8.80792	7.25289	2.89675e-10	1.75922e-09
FAM96A	0.879577	7.83783	9.55194	1.15727e-14	1.33458e-13
WBP4	0.881787	6.67778	10.8193	4.67404e-17	7.92503e-16
MOSPD3	0.882055	6.3597	6.99416	8.93549e-10	5.10535e-09
BUB1B	0.882441	4.35539	5.54857	4.0079e-07	1.55255e-06
AK6	0.882775	6.37454	7.73125	3.55654e-11	2.48879e-10
TRPS1	0.883868	7.43566	6.49302	7.73997e-09	3.83393e-08
GAS7	0.8842	10.7062	7.97328	1.22455e-11	9.1728e-11
TAF12	0.884689	8.20793	12.3703	6.70938e-20	1.896e-18
BUB1	0.884886	3.30888	5.03584	3.1073e-06	1.06436e-05
TMEM11	0.885037	7.3902	12.1682	1.55139e-19	4.1771e-18
TGFBR1	0.885477	6.41591	8.64714	6.24391e-13	5.66057e-12
VAPA	0.885817	9.85611	11.0194	1.98111e-17	3.60246e-16
GTF2A2	0.885843	7.56291	9.51362	1.3694e-14	1.56483e-13
CCNA2	0.885858	5.18588	4.29068	5.176e-05	0.00014703
ATP6V1G1	0.886157	7.89734	10.4176	2.64702e-16	3.90273e-15
NFE2	0.88627	10.5337	10.4396	2.40634e-16	3.58578e-15
SSH1	0.88639	6.01016	10.1279	9.31663e-16	1.27036e-14
RALB	0.886427	8.59841	7.8949	1.73001e-11	1.26421e-10
ZCCHC10	0.887363	5.78395	6.6505	3.94223e-09	2.04309e-08
TOMM5	0.887758	6.2247	7.08247	6.08811e-10	3.55622e-09
DERA	0.887896	6.97387	8.85772	2.4632e-13	2.37008e-12
PLSCR4	0.888094	2.98243	5.13457	2.10798e-06	7.39206e-06
SLC22A16	0.888318	4.19523	6.34812	1.43481e-08	6.88436e-08
MED28	0.8887	7.1924	10.7444	6.45021e-17	1.06628e-15
OLR1	0.889153	4.15228	3.8882	0.000214287	0.000551746
CRLS1	0.889687	6.64808	7.51621	9.14852e-11	5.99407e-10
MICU1	0.890655	7.56264	9.59238	9.69033e-15	1.13843e-13
FAS	0.891235	7.9589	5.81881	1.3219e-07	5.51577e-07
CENPE	0.891331	3.91171	5.03811	3.07981e-06	1.0558e-05
BLM	0.892525	6.4233	5.35014	8.93755e-07	3.28951e-06
C9orf66	0.892693	5.56071	9.2877	3.69846e-14	3.9764e-13
TMEM258	0.893349	9.14502	11.0139	2.02814e-17	3.68264e-16
TBK1	0.893629	6.23271	7.4899	1.02677e-10	6.65785e-10
LRPAP1	0.893796	9.51528	11.7609	8.51902e-19	1.97211e-17
TRIP4	0.89382	7.27676	9.96703	1.87936e-15	2.44609e-14
TCEB2	0.894103	9.58014	9.18307	5.86378e-14	6.0804e-13
CMTM1	0.894252	6.62395	7.4261	1.35806e-10	8.64953e-10
FBXO9	0.895179	4.49543	9.05964	1.01042e-13	1.02322e-12
GNAQ	0.895704	8.72264	8.11932	6.42893e-12	5.03833e-11
SUCLG1	0.896522	8.40715	12.8185	1.06344e-20	3.5299e-19
DNAJA2	0.896831	7.00587	11.1473	1.14665e-17	2.16999e-16
MPZ	0.896921	6.79262	10.4303	2.50514e-16	3.72417e-15
TMEM167B	0.89701	8.68626	9.56088	1.11273e-14	1.28677e-13
RAE1	0.900127	8.84805	10.4031	2.81849e-16	4.14579e-15
TIMP2	0.900965	8.62697	8.56055	9.15432e-13	8.12875e-12
CDA	0.901062	8.50242	6.68461	3.40456e-09	1.78359e-08
ZUFSP	0.901535	4.95664	7.54732	7.98127e-11	5.2817e-10
C4orf32	0.90236	4.91576	5.89322	9.70935e-08	4.131e-07
RPL31	0.902478	5.40523	9.89145	2.6147e-15	3.34421e-14
LBR	0.903891	10.2272	8.17606	5.00419e-12	4.00176e-11
DNTTIP2	0.904632	7.83321	8.47172	1.35546e-12	1.17777e-11
CWC15	0.905052	8.18096	12.7897	1.19607e-20	3.89796e-19
LSM10	0.905131	6.98684	10.5921	1.24417e-16	1.96113e-15
TYMS	0.905636	5.38729	4.2574	5.83776e-05	0.000164377
F5	0.9057	7.74143	5.08906	2.52183e-06	8.74314e-06
C2orf69	0.906542	6.11299	8.59028	8.02719e-13	7.16848e-12
IL1RN	0.906926	10.4172	7.03833	7.37588e-10	4.26279e-09
BCAT1	0.908452	4.59949	6.15205	3.28803e-08	1.49909e-07
H2AFZ	0.908921	8.95464	10.6605	9.25968e-17	1.4819e-15
MAP3K8	0.909971	5.96791	5.36031	8.58017e-07	3.17007e-06
RHBDF2	0.91037	6.58895	8.7072	4.78874e-13	4.41148e-12
TPX2	0.910388	5.33503	4.91346	5.00348e-06	1.65468e-05
SPRY1	0.911028	4.69706	4.12844	9.26147e-05	0.000252452
TRMT6	0.911375	7.27573	8.08535	7.46875e-12	5.79174e-11
TFRC	0.911723	6.70408	4.97385	3.95775e-06	1.3331e-05
RGL1	0.911872	5.65747	6.07346	4.57468e-08	2.04338e-07
ATP13A3	0.912655	7.78928	5.94644	7.78049e-08	3.36395e-07
HIST1H4H	0.913635	4.84866	6.8568	1.62019e-09	8.93167e-09
VAT1	0.914709	7.82611	7.0592	6.73637e-10	3.92028e-09
RANBP9	0.915072	8.35668	7.47761	1.08364e-10	6.99402e-10
ECT2	0.915428	3.40016	5.74038	1.82737e-07	7.45867e-07
PSMA2	0.915587	5.71246	8.32808	2.557e-12	2.12609e-11
ACOT13	0.916621	7.22671	9.87638	2.7927e-15	3.5646e-14
EFEMP2	0.916969	6.39682	6.84045	1.73878e-09	9.54351e-09
C1orf122	0.9176	6.62701	11.9283	4.22049e-19	1.03427e-17
GLA	0.918183	8.84373	10.3289	3.88834e-16	5.56294e-15
GRINA	0.91851	5.66257	9.35479	2.75281e-14	3.02978e-13
NFU1	0.918777	6.34643	9.15205	6.72256e-14	6.93081e-13
ZBTB8OS	0.91893	6.20523	8.03925	9.15361e-12	7.02448e-11
MFF	0.920603	6.00933	9.58303	1.00963e-14	1.1795e-13
AZI2	0.920968	5.28184	7.91298	1.59749e-11	1.17146e-10
HIST1H2BC	0.921124	4.44786	7.43679	1.29588e-10	8.29985e-10
COPS2	0.921787	6.87905	7.99471	1.11413e-11	8.42618e-11
HLTF	0.922731	7.17164	8.12114	6.37749e-12	5.00115e-11
FPR1	0.922749	5.72586	7.93176	1.47059e-11	1.08538e-10
ZNF467	0.925269	8.26494	7.56128	7.50685e-11	4.98879e-10
JAK3	0.92613	7.68684	10.268	5.06647e-16	7.11859e-15
CARD8	0.926702	8.07083	7.64174	5.27202e-11	3.59305e-10
GPN3	0.926849	4.56143	8.10309	6.90629e-12	5.38219e-11
IL1RAP	0.927578	7.93345	4.08472	0.000108114	0.000291596
SLC38A2	0.927601	9.67321	8.26524	3.37513e-12	2.77508e-11
EXT1	0.927845	7.73063	7.63683	5.3869e-11	3.66736e-10
RBBP8	0.928593	5.93528	6.95012	1.08165e-09	6.11052e-09
GRAMD1A	0.928664	6.5365	10.8385	4.30365e-17	7.34518e-16
RAD23B	0.928897	7.28966	7.49272	1.01415e-10	6.58277e-10
C1orf162	0.930332	10.3142	10.9932	2.21598e-17	3.97198e-16
ZCCHC17	0.931266	7.21737	8.24145	3.74903e-12	3.06244e-11
SNRPD1	0.932879	6.67458	8.95885	1.57619e-13	1.56212e-12
COPS4	0.932995	6.23977	8.47783	1.31938e-12	1.148e-11
VTA1	0.933179	6.74524	10.7176	7.23927e-17	1.18424e-15
ROGDI	0.933604	6.57196	6.36505	1.33524e-08	6.42378e-08
LGALS1	0.933695	9.91027	6.21814	2.48826e-08	1.15545e-07
UBE2C	0.933807	5.33701	7.16472	4.25557e-10	2.53415e-09
TSNAX	0.934279	9.2441	7.58732	6.69576e-11	4.47585e-10
VIM	0.934889	5.994	7.95329	1.33738e-11	9.95264e-11
SLC28A3	0.935715	5.01074	6.10639	3.98407e-08	1.79362e-07
NABP1	0.935996	7.86072	7.01636	8.11464e-10	4.66183e-09
IVNS1ABP	0.936035	8.27235	6.99208	9.01659e-10	5.14673e-09
ST3GAL6	0.936482	6.37355	5.98213	6.70434e-08	2.93201e-07
GNS	0.936612	8.37061	7.61995	5.80168e-11	3.91996e-10
2020-03-05	0.937064	6.34516	11.3506	4.82632e-18	9.75134e-17
NANS	0.937413	7.62629	10.9757	2.3893e-17	4.25832e-16
DDIT3	0.937428	6.19006	11.9381	4.05182e-19	9.96826e-18
LIG4	0.937482	6.67251	11.872	5.34315e-19	1.2843e-17
ZNF608	0.937754	4.42551	5.01868	3.32293e-06	1.13326e-05
GNA15	0.938981	5.78907	8.28922	3.03589e-12	2.51262e-11
PIM3	0.939106	7.53228	8.44053	1.55578e-12	1.33793e-11
APIP	0.939854	5.77578	10.0754	1.17122e-15	1.57337e-14
TP53I11	0.940664	5.98466	10.3615	3.37614e-16	4.87461e-15
MTIF3	0.940727	8.05787	12.0255	2.81125e-19	7.16925e-18
VPS54	0.940876	5.13392	9.28446	3.75162e-14	4.02665e-13
CRISP2	0.941689	2.7348	4.34465	4.25394e-05	0.000122728
TCEB1	0.943555	3.85161	8.8246	2.85111e-13	2.70597e-12
OPLAH	0.944598	5.27094	9.6867	6.4073e-15	7.77489e-14
MAPK1	0.945365	5.61891	7.06961	6.43815e-10	3.75369e-09
SRGN	0.946426	6.68055	6.44698	9.42052e-09	4.61716e-08
GUCY1B3	0.946801	4.17055	4.9692	4.03012e-06	1.35493e-05
KMT5A	0.947421	5.85607	11.9367	4.07573e-19	1.00075e-17
SVBP	0.948044	7.2201	6.56995	5.56954e-09	2.82462e-08
CEBPB	0.948403	11.5353	9.1965	5.52681e-14	5.75476e-13
QPCT	0.948493	9.07239	6.10407	4.02313e-08	1.80926e-07
RAB8B	0.948724	9.07054	12.9392	6.50149e-21	2.24105e-19
P2RY1	0.949731	5.18226	5.70093	2.14936e-07	8.69377e-07
NFKBIA	0.94975	9.82274	10.1044	1.03209e-15	1.39694e-14
MAP1LC3B	0.949959	9.61548	12.1631	1.58468e-19	4.24246e-18
GABARAPL2	0.951306	10.1185	12.0141	2.94896e-19	7.49001e-18
NCAPG	0.951348	5.7954	5.35444	8.78453e-07	3.23984e-06
VPS25	0.951476	6.35113	11.9748	3.47478e-19	8.68487e-18
IL18	0.951565	4.27993	6.31195	1.67288e-08	7.95061e-08
SIRPD	0.952777	7.28717	8.01843	1.00344e-11	7.6464e-11
EBPL	0.953734	6.192	11.0818	1.51723e-17	2.81044e-16
TRAPPC5	0.955449	8.4825	12.3763	6.5427e-20	1.85464e-18
JDP2	0.956053	6.78902	8.9379	1.72893e-13	1.7081e-12
SNRPD2	0.957609	9.20445	7.21344	3.44104e-10	2.07073e-09
EMILIN2	0.957947	5.6298	7.78799	2.77057e-11	1.95844e-10
CDKN2D	0.960368	6.75159	9.23023	4.76366e-14	5.01423e-13
RWDD1	0.960466	7.21247	11.1388	1.18942e-17	2.24416e-16
BUD31	0.960471	7.86697	15.2406	7.77235e-25	5.9828e-23
PSMB6	0.960849	8.0594	12.2473	1.11674e-19	3.04604e-18
GLT1D1	0.962881	8.49236	8.10994	6.70069e-12	5.23497e-11
RNASE1	0.963011	5.66402	5.2808	1.17967e-06	4.26932e-06
TCTEX1D1	0.964906	4.59076	5.72785	1.9241e-07	7.83311e-07
[truncated: 713 more rows]

## Sheet: GSE57065 Day 1
Supplementary Data Sheet S1 (GSE57065 Day 1)
gene	logFC	AveExpr	t	P.Value	adj.P.Val
CCR3	-3.08247	5.99482	-14.0067	7.7886e-20	1.1105e-17
LRRN3	-2.83725	5.49181	-11.9195	6.57477e-17	3.83691e-15
GNLY	-2.81019	8.49224	-11.4625	3.09762e-16	1.52415e-14
XIST	-2.79269	5.01924	-4.70017	1.76781e-05	7.10694e-05
CD247	-2.71176	8.7527	-18.1807	5.39097e-25	5.20311e-22
NELL2	-2.65079	6.70056	-14.236	3.84322e-20	6.55643e-18
BCL11B	-2.63054	6.86848	-13.708	1.97447e-19	2.54487e-17
IL2RB	-2.59213	8.08206	-18.211	4.98168e-25	5.20311e-22
BACH2	-2.5654	5.2028	-12.4622	1.08032e-17	7.92678e-16
NMT2	-2.55165	4.33998	-16.0219	1.95422e-22	7.00558e-20
TGFBR3	-2.50887	6.00484	-12.2116	2.47575e-17	1.68822e-15
SULF2	-2.5034	7.67181	-8.82657	3.8238e-12	6.66351e-11
ITK	-2.48208	8.37582	-13.0577	1.55587e-18	1.4789e-16
FCMR	-2.46272	8.59446	-16.1892	1.21518e-22	4.76463e-20
AUTS2	-2.45588	5.8255	-14.1841	4.50618e-20	7.34274e-18
KLRF1	-2.44433	6.66723	-10.5145	8.37951e-15	2.76678e-13
ABLIM1	-2.38681	7.6522	-18.854	9.49446e-26	1.98545e-22
TRIB2	-2.31284	6.31402	-14.0445	6.92848e-20	9.99215e-18
FGFBP2	-2.29646	6.49927	-9.6264	2.02562e-13	4.74169e-12
TXK	-2.29506	5.97214	-12.5005	9.5244e-18	7.15585e-16
LBH	-2.28859	7.55554	-16.6721	3.13805e-23	1.45826e-20
EVL	-2.2826	8.09019	-17.7985	1.47492e-24	1.15661e-21
HLA.DPA1	-2.23607	10.7222	-10.3346	1.58594e-14	4.94993e-13
ARL4C	-2.20618	7.49531	-14.068	6.44473e-20	9.51318e-18
TMEM204	-2.20082	6.41044	-13.7904	1.52581e-19	2.0152e-17
RUNX3	-2.17687	7.2052	-16.005	2.05103e-22	7.14841e-20
IFIT1	-2.16341	6.28654	-4.83754	1.0911e-05	4.60633e-05
FAM102A	-2.15578	6.9045	-18.6001	1.81792e-25	2.53439e-22
RASGRP1	-2.15056	7.53741	-11.0262	1.39397e-15	5.53484e-14
CCR7	-2.14039	7.6368	-10.1939	2.6192e-14	7.75072e-13
PRF1	-2.12715	7.31251	-13.3988	5.23334e-19	5.66058e-17
NLRC3	-2.12709	7.35736	-12.0834	3.79577e-17	2.42988e-15
PLEKHA1	-2.11272	6.61136	-14.9885	3.96048e-21	8.71793e-19
CXCL8	-2.1103	5.30081	-7.61007	3.65612e-10	4.0346e-09
SGK223	-2.10544	7.07688	-15.1022	2.82627e-21	6.81946e-19
KLRB1	-2.09403	7.29827	-10.8774	2.34025e-15	8.8979e-14
GPR18	-2.08926	6.53466	-11.1941	7.79131e-16	3.35937e-14
HLA.DPB1	-2.07356	9.31072	-9.89584	7.63649e-14	2.01292e-12
CD3E	-2.07248	7.7344	-15.251	1.82222e-21	4.66599e-19
CLIC3	-2.05684	5.52895	-11.2866	5.66328e-16	2.53776e-14
CD2	-2.04926	8.31189	-11.1859	8.0155e-16	3.42076e-14
GZMB	-2.04352	8.19535	-10.1268	3.32969e-14	9.51654e-13
PVRIG	-2.04161	6.67627	-14.9566	4.35541e-21	9.42195e-19
PCED1B	-2.03889	6.96927	-14.3353	2.83556e-20	5.01096e-18
LEF1	-2.02916	5.17192	-10.4437	1.07677e-14	3.48203e-13
MARCKSL1	-2.00546	7.58363	-13.6628	2.2749e-19	2.77118e-17
ANK3	-2.00449	4.43712	-11.7429	1.19295e-16	6.56487e-15
EOMES	-1.99541	6.41491	-11.5166	2.57474e-16	1.29221e-14
TBC1D4	-1.99	5.68449	-10.0026	5.19889e-14	1.42736e-12
TUBB2A	-1.98984	6.48697	-4.6836	1.87314e-05	7.47766e-05
IL7R	-1.97985	10.5068	-10.3828	1.33634e-14	4.21284e-13
CD28	-1.96127	5.86658	-8.6664	6.93332e-12	1.14014e-10
MS4A1	-1.96027	7.55254	-8.37026	2.09377e-11	3.07618e-10
CCL5	-1.95909	9.63301	-10.7564	3.57454e-15	1.30377e-13
LCK	-1.95548	7.5773	-13.3152	6.82593e-19	7.07809e-17
UBASH3A	-1.95507	5.83434	-11.8072	9.59931e-17	5.44989e-15
KLF12	-1.94577	5.03799	-10.933	1.92812e-15	7.44372e-14
PID1	-1.90083	4.3505	-11.23	6.88299e-16	3.00909e-14
PPM1K	-1.89517	7.12313	-13.1383	1.20103e-18	1.18656e-16
CTSW	-1.8848	8.20271	-12.8876	2.6939e-18	2.36366e-16
MX1	-1.87231	7.38907	-5.97891	1.71017e-07	1.05235e-06
ESYT1	-1.86933	7.74899	-21.5013	1.56551e-28	9.8212e-25
PRKX	-1.86426	5.2608	-13.4242	4.828e-19	5.31376e-17
ZAP70	-1.85212	7.19859	-14.1328	5.27713e-20	8.07465e-18
GZMK	-1.84886	7.67226	-8.95293	2.39469e-12	4.43813e-11
CD8A	-1.8392	7.37025	-9.46626	3.63005e-13	8.07557e-12
NOG	-1.83225	3.84674	-11.2791	5.81265e-16	2.58622e-14
SLC38A1	-1.82172	8.04152	-10.6548	5.10917e-15	1.77085e-13
OAS2	-1.81897	6.32486	-7.70561	2.54878e-10	2.91253e-09
P2RY10	-1.81882	6.15397	-11.28	5.79396e-16	2.58622e-14
MAL	-1.80588	7.09303	-11.786	1.03118e-16	5.80189e-15
GPR183	-1.80035	6.77974	-9.56368	2.5448e-13	5.88022e-12
TCF7	-1.7945	5.76338	-15.1045	2.80779e-21	6.81946e-19
TNIK	-1.79357	6.19303	-12.7273	4.53386e-18	3.74252e-16
HLA.DRB1	-1.79048	10.2726	-9.11653	1.30913e-12	2.5625e-11
PTGDR	-1.78422	5.75175	-8.04738	7.03105e-11	9.10409e-10
CD7	-1.78338	6.86604	-16.7441	2.57003e-23	1.28985e-20
MAP3K7CL	-1.78258	6.183	-8.05639	6.79696e-11	8.82831e-10
PRKCQ	-1.77762	7.03675	-16.3014	8.85039e-23	3.70153e-20
CD160	-1.77635	5.21677	-9.33068	5.96036e-13	1.26325e-11
IFI44L	-1.77613	5.11308	-3.91353	0.000251525	0.000790948
P2RY14	-1.77361	5.7711	-4.78095	1.33184e-05	5.49901e-05
CDC25B	-1.77284	8.09213	-17.075	1.03461e-23	5.90059e-21
ZBTB4	-1.76353	7.47051	-15.0188	3.61945e-21	8.25695e-19
GATA3	-1.75648	3.23517	-12.1348	3.19705e-17	2.10018e-15
CPA3	-1.7447	4.62745	-9.23198	8.56128e-13	1.72976e-11
ETS1	-1.74466	5.64566	-12.165	2.89108e-17	1.92949e-15
GBP4	-1.73469	5.68675	-7.49212	5.70942e-10	6.06168e-09
DDHD2	-1.73108	4.80075	-10.278	1.94028e-14	5.92329e-13
GZMA	-1.72929	7.53991	-7.33516	1.03364e-09	1.0293e-08
TKTL1	-1.70924	4.92468	-12.6393	6.0427e-18	4.8736e-16
RARRES3	-1.70326	7.97375	-8.80159	4.19512e-12	7.26017e-11
FBXO21	-1.6975	6.67519	-12.4798	1.01981e-17	7.57131e-16
FAM84B	-1.68509	4.18501	-15.3494	1.36498e-21	3.6439e-19
ZNHIT6	-1.68442	4.97303	-9.23617	8.43045e-13	1.70883e-11
CACNA2D3	-1.68291	4.8048	-10.033	4.66103e-14	1.29385e-12
CD3G	-1.67869	7.1597	-9.23921	8.33677e-13	1.69258e-11
RORA	-1.66917	5.29395	-9.27807	7.2284e-13	1.47952e-11
STAT4	-1.66326	7.09083	-13.824	1.37409e-19	1.85384e-17
NR1D2	-1.66208	6.26638	-7.94563	1.03112e-10	1.2784e-09
PTPN4	-1.65787	7.2542	-10.7674	3.43925e-15	1.26176e-13
HLA.DMA	-1.65241	8.33787	-7.97415	9.26147e-11	1.16204e-09
MME	-1.65074	6.71422	-3.97216	0.000207875	0.000666039
HLA.DMB	-1.64878	6.9994	-8.71603	5.76452e-12	9.73451e-11
SGK1	-1.64871	8.24768	-8.51276	1.22919e-11	1.91617e-10
BTBD11	-1.64451	5.34667	-12.614	6.56517e-18	5.21349e-16
ANKRD36B	-1.63338	6.48777	-9.05621	1.63518e-12	3.1371e-11
TBX21	-1.63014	6.30935	-11.0022	1.51519e-15	5.89859e-14
TCL1A	-1.62862	6.73153	-8.33799	2.36255e-11	3.42953e-10
TRAT1	-1.62363	5.88666	-6.67857	1.23746e-08	9.66774e-08
DYRK2	-1.62257	5.84942	-15.1478	2.47031e-21	6.19899e-19
CECR1	-1.61865	8.84842	-7.2967	1.1955e-09	1.16947e-08
SIDT1	-1.61698	5.60168	-12.1929	2.63465e-17	1.76775e-15
SLC4A1	-1.61673	6.09487	-6.76186	9.0356e-09	7.26728e-08
IL32	-1.61142	8.45096	-8.71015	5.89204e-12	9.92314e-11
SH2D1A	-1.59953	5.73709	-9.87905	8.11335e-14	2.12522e-12
HCAR3	-1.59938	9.14244	-4.66907	1.97059e-05	7.8318e-05
ST6GAL1	-1.59515	8.04709	-13.4544	4.38763e-19	4.87183e-17
FOXO1	-1.59156	6.81265	-9.18555	1.01542e-12	2.02231e-11
CD27	-1.59033	8.21204	-10.1614	2.94161e-14	8.51467e-13
CD4	-1.58594	7.49924	-11.7303	1.2448e-16	6.73213e-15
ZNF600	-1.5799	5.86296	-8.22055	3.66895e-11	5.05872e-10
AP2B1	-1.57651	6.82191	-9.17212	1.06685e-12	2.11133e-11
FBXL16	-1.5764	6.78688	-11.3187	5.07187e-16	2.33959e-14
GSE1	-1.5762	6.04093	-13.1977	9.92952e-19	1.00472e-16
SIRPG	-1.57228	5.70997	-10.8856	2.27427e-15	8.72638e-14
SMYD2	-1.56823	5.30307	-9.83881	9.38167e-14	2.42205e-12
HLA.DRA	-1.56502	10.3324	-7.37774	8.79878e-10	8.8816e-09
CCR6	-1.55138	4.18757	-14.234	3.86687e-20	6.55643e-18
PRKACB	-1.54607	8.37958	-8.475	1.41534e-11	2.16829e-10
TOX	-1.53987	4.44383	-10.7941	3.13275e-15	1.16637e-13
RTN1	-1.53544	5.19065	-7.99229	8.65012e-11	1.0974e-09
PPP1R16B	-1.52918	6.573	-12.3227	1.71281e-17	1.21416e-15
PURA	-1.52598	7.66718	-11.2628	6.14647e-16	2.71549e-14
PDE4B	-1.5244	6.98265	-8.65657	7.19161e-12	1.17798e-10
ZNF395	-1.52401	6.18688	-10.3198	1.67216e-14	5.15167e-13
LOC93622	-1.52347	5.72987	-12.5612	7.80293e-18	6.00634e-16
KDM2B	-1.52294	6.76555	-10.818	2.88094e-15	1.07902e-13
BTN3A3	-1.51975	6.51845	-7.69846	2.61847e-10	2.98401e-09
TGFBI	-1.51598	8.62096	-6.22569	6.80034e-08	4.58974e-07
KLRD1	-1.50998	6.35498	-7.8636	1.40451e-10	1.70429e-09
PLEKHB1	-1.50808	4.37145	-11.0454	1.30398e-15	5.26079e-14
LDOC1L	-1.50254	5.60027	-13.8383	1.31393e-19	1.79194e-17
ELP2	-1.49965	4.52902	-12.5469	8.17999e-18	6.25819e-16
PYHIN1	-1.49747	4.83327	-8.50311	1.2743e-11	1.97879e-10
BLNK	-1.49627	6.11997	-5.94295	1.95516e-07	1.19027e-06
ABHD14B	-1.4904	6.49788	-12.9203	2.42352e-18	2.17199e-16
PRSS33	-1.48849	6.36587	-8.39623	1.89988e-11	2.83446e-10
MPHOSPH9	-1.48414	4.24513	-9.42212	4.26516e-13	9.29079e-12
HLA.DQB1	-1.47674	4.66864	-2.76195	0.00778387	0.0170134
SKAP1	-1.4728	6.14712	-11.1291	9.75379e-16	4.07936e-14
ADARB1	-1.46704	4.89063	-12.3185	1.73634e-17	1.21709e-15
SEPT1	-1.46512	5.92831	-12.2357	2.28505e-17	1.56669e-15
CAMK2D	-1.46292	4.72609	-9.89598	7.63265e-14	2.01292e-12
LGALS2	-1.46272	5.66617	-6.67304	1.26356e-08	9.85323e-08
THEMIS	-1.44567	3.55048	-8.59137	9.16822e-12	1.47668e-10
MAP3K14	-1.44485	5.23377	-13.5466	3.27889e-19	3.84488e-17
TTYH2	-1.44477	6.14358	-8.05662	6.79095e-11	8.82831e-10
TRANK1	-1.44382	7.37831	-10.3759	1.36981e-14	4.29675e-13
HIVEP2	-1.44308	4.87782	-14.4866	1.78898e-20	3.25308e-18
CSTF2T	-1.43601	5.69069	-12.959	2.13816e-18	1.95821e-16
GZMH	-1.42909	7.72495	-5.02876	5.53133e-06	2.49108e-05
USP11	-1.4256	6.75081	-16.6798	3.07143e-23	1.45826e-20
MIDN	-1.42144	6.34988	-7.7136	2.47308e-10	2.83895e-09
OAS3	-1.42122	6.29225	-4.56767	2.80236e-05	0.000107823
LRIG1	-1.42027	5.22926	-11.7772	1.06221e-16	5.93564e-15
CLC	-1.41823	8.51036	-4.19553	9.94037e-05	0.000341236
LTBP3	-1.41537	5.34947	-11.6353	1.71818e-16	9.05798e-15
LDLRAP1	-1.4125	7.15111	-11.083	1.1446e-15	4.66276e-14
CCDC92	-1.41198	6.46061	-11.2242	7.02279e-16	3.04896e-14
CD81	-1.41171	7.90745	-11.7545	1.14696e-16	6.33958e-15
TSHZ1	-1.40869	5.35768	-10.1661	2.89354e-14	8.404e-13
SSBP3	-1.40635	6.08259	-11.6034	1.91547e-16	9.93115e-15
DNMT1	-1.40393	7.02362	-10.5252	8.06842e-15	2.67816e-13
SCML1	-1.40049	4.10038	-7.99133	8.6817e-11	1.1003e-09
SPIB	-1.3991	5.51706	-12.1438	3.10249e-17	2.04879e-15
ITGA4	-1.395	5.89832	-6.09275	1.11835e-07	7.21435e-07
BAG3	-1.39319	5.41312	-10.6332	5.51115e-15	1.90492e-13
PATZ1	-1.38977	5.00027	-11.5507	2.29204e-16	1.1643e-14
MPEG1	-1.38803	9.65328	-6.50565	2.37503e-08	1.76433e-07
FUT11	-1.38734	6.3349	-11.3596	4.40731e-16	2.08674e-14
RAPGEF6	-1.38458	6.62103	-8.34657	2.28791e-11	3.33408e-10
HSH2D	-1.37815	5.27434	-8.54526	1.08884e-11	1.72279e-10
CRY1	-1.37427	4.68081	-8.53191	1.14442e-11	1.80163e-10
ATP6V0E2	-1.3655	6.2004	-14.4515	1.99022e-20	3.56733e-18
KIAA0355	-1.36354	5.71737	-11.3676	4.28779e-16	2.03784e-14
EBF1	-1.36292	4.18005	-7.67344	2.87789e-10	3.25599e-09
BCL9L	-1.36226	6.04216	-12.2464	2.20569e-17	1.52899e-15
CD3D	-1.35358	8.20403	-8.40399	1.84555e-11	2.75997e-10
KLRC3	-1.35283	3.54039	-8.55134	1.06441e-11	1.68839e-10
ID3	-1.35126	4.82566	-10.3239	1.64771e-14	5.09208e-13
DDX24	-1.35032	7.55731	-14.8346	6.26835e-21	1.26853e-18
BTN3A2	-1.34256	7.28141	-6.04158	1.35382e-07	8.56599e-07
TBC1D9	-1.34138	6.92025	-5.51883	9.37161e-07	4.94681e-06
PLA2G7	-1.34026	3.36086	-7.62588	3.44417e-10	3.83076e-09
HSF2	-1.33913	4.40223	-8.12782	5.19652e-11	6.92134e-10
ALDH1A1	-1.33891	4.10831	-6.17868	8.10974e-08	5.39517e-07
ADGRE3	-1.33688	6.39256	-5.27469	2.28219e-06	1.1168e-05
DENND2D	-1.33359	8.0467	-13.4551	4.37885e-19	4.87183e-17
MYC	-1.33118	7.73183	-9.32653	6.05167e-13	1.274e-11
CIITA	-1.33011	4.66393	-9.22895	8.65689e-13	1.74627e-11
IFIT2	-1.32893	7.52198	-4.87387	9.59636e-06	4.11081e-05
TMC8	-1.32708	8.74699	-12.1097	3.4771e-17	2.24882e-15
FYN	-1.32671	5.63835	-9.85928	8.71337e-14	2.26819e-12
MAP4K1	-1.32344	6.05133	-12.5035	9.43302e-18	7.12989e-16
BANK1	-1.3204	6.8164	-6.93327	4.72736e-09	4.07098e-08
MTR	-1.31837	5.32825	-7.41636	7.60303e-10	7.8257e-09
RRS1	-1.31529	6.24134	-10.6068	6.05036e-15	2.07068e-13
PDGFD	-1.31491	4.90078	-8.11275	5.49923e-11	7.26303e-10
MSANTD2	-1.3148	5.2133	-7.32056	1.09233e-09	1.08173e-08
NUCKS1	-1.31374	7.49923	-9.79391	1.10351e-13	2.79147e-12
PRR5L	-1.30645	5.74188	-12.5738	7.48894e-18	5.83626e-16
TMEM268	-1.30643	4.86813	-8.85659	3.42101e-12	6.04555e-11
IL10RA	-1.30627	8.8732	-10.3935	1.28658e-14	4.11806e-13
KLRG1	-1.30167	6.57703	-9.44512	3.92138e-13	8.64702e-12
ABCB1	-1.30058	3.89937	-13.1168	1.28688e-18	1.26144e-16
CD79A	-1.29942	7.00332	-8.27076	3.03922e-11	4.26545e-10
DDX21	-1.29472	7.71111	-7.97955	9.07503e-11	1.14322e-09
LYSMD2	-1.29415	8.9262	-6.4232	3.23927e-08	2.33045e-07
SLFN5	-1.29235	4.25032	-7.26213	1.36254e-09	1.31506e-08
PLEKHO1	-1.29104	7.24141	-8.23518	3.47301e-11	4.82034e-10
ZNF275	-1.28938	5.0411	-14.1132	5.60615e-20	8.37385e-18
BIN1	-1.28911	7.30609	-14.7728	7.54378e-21	1.47893e-18
LYRM7	-1.28756	6.68011	-7.35286	9.66698e-10	9.64929e-09
VPREB3	-1.28416	5.0612	-8.8437	3.58853e-12	6.29724e-11
ECI2	-1.28326	5.99147	-8.02378	7.68368e-11	9.89806e-10
GALNT12	-1.28284	3.40737	-9.49392	3.28152e-13	7.39195e-12
TP53	-1.28258	5.30966	-8.32343	2.49499e-11	3.59411e-10
PTER	-1.27535	6.28406	-6.93348	4.72372e-09	4.07098e-08
KIAA1147	-1.27529	6.13022	-8.43514	1.64262e-11	2.48827e-10
DHRS3	-1.27387	6.02506	-16.2217	1.10822e-22	4.48544e-20
SHQ1	-1.27349	5.60953	-10.8748	2.36236e-15	8.95483e-14
APOL3	-1.26828	6.32127	-8.23173	3.51824e-11	4.86697e-10
PARP14	-1.26451	7.14141	-6.63514	1.45777e-08	1.12488e-07
ABHD15	-1.26394	5.04864	-12.8974	2.60934e-18	2.30559e-16
GIMAP4	-1.26188	9.21979	-6.09003	1.12977e-07	7.26981e-07
CXXC5	-1.26109	6.97366	-10.813	2.93148e-15	1.09468e-13
ATIC	-1.25994	7.20972	-9.79598	1.09527e-13	2.78185e-12
C12orf57	-1.257	7.4021	-6.26001	5.97925e-08	4.08392e-07
ZNF121	-1.25541	6.72843	-7.54262	4.71734e-10	5.08929e-09
LY9	-1.2548	5.53309	-10.2031	2.53449e-14	7.53561e-13
NAA25	-1.25463	5.41367	-8.0811	6.19379e-11	8.15462e-10
MTX3	-1.2538	5.51178	-9.07869	1.50504e-12	2.90968e-11
PCGF5	-1.25033	6.41559	-7.00549	3.59763e-09	3.17213e-08
OXNAD1	-1.2485	6.12948	-9.80007	1.07919e-13	2.74657e-12
SFMBT2	-1.24829	4.67311	-9.78725	1.13042e-13	2.84235e-12
SH2D2A	-1.24291	6.15222	-12.4979	9.60717e-18	7.17507e-16
ADAM28	-1.23973	5.30964	-7.07641	2.75103e-09	2.48147e-08
POLRMT	-1.23927	5.07907	-12.8318	3.22834e-18	2.77439e-16
IMP3	-1.23729	7.37687	-10.6645	4.93706e-15	1.72549e-13
HERC5	-1.2337	6.66229	-4.25987	8.01144e-05	0.000281095
SLAMF6	-1.23283	6.73315	-13.4171	4.93845e-19	5.38807e-17
DCAF16	-1.2283	4.8891	-9.65075	1.8541e-13	4.39762e-12
FLVCR1	-1.22815	4.14045	-7.91616	1.15217e-10	1.42007e-09
ZNF266	-1.22521	7.47087	-12.5654	7.69706e-18	5.96142e-16
TMEM263	-1.22454	5.37629	-5.14238	3.68017e-06	1.72488e-05
RPS24	-1.22275	6.27238	-7.38742	8.4827e-10	8.60407e-09
LPAR5	-1.22203	5.02459	-9.68566	1.63339e-13	3.94117e-12
EHMT2	-1.22092	5.48451	-11.3436	4.65566e-16	2.17965e-14
FEZ1	-1.22052	4.00593	-8.44835	1.56353e-11	2.38077e-10
SP140	-1.21568	5.80669	-7.5703	4.24875e-10	4.63155e-09
LRBA	-1.21397	5.94854	-10.3477	1.514e-14	4.7372e-13
PFAS	-1.21	4.04847	-9.94086	6.49264e-14	1.7519e-12
SCRN1	-1.20871	6.15044	-8.698	6.16426e-12	1.03262e-10
PHOSPHO2	-1.20729	3.86397	-7.91172	1.17158e-10	1.44116e-09
GSPT2	-1.20621	5.12726	-9.22266	8.85936e-13	1.78138e-11
TMEM109	-1.20619	6.65374	-13.6013	2.75998e-19	3.32976e-17
CX3CR1	-1.20185	6.37637	-5.6765	5.24811e-07	2.9188e-06
NR3C2	-1.20022	3.93851	-11.405	3.77058e-16	1.81263e-14
SATB1	-1.19682	9.73321	-12.2057	2.52452e-17	1.71217e-15
PCSK5	-1.19591	5.03102	-6.90141	5.33251e-09	4.52747e-08
FLT3LG	-1.19316	5.63935	-8.92415	2.66377e-12	4.87917e-11
SACS	-1.1905	3.67527	-6.68841	1.19233e-08	9.32099e-08
PRKCH	-1.18586	6.90879	-11.4517	3.21326e-16	1.57487e-14
HSP90AB1	-1.17741	7.81229	-6.91462	5.07271e-09	4.32681e-08
MYCL	-1.17701	6.21204	-9.4717	3.5587e-13	7.95918e-12
CMPK2	-1.17393	7.14308	-3.49484	0.000942019	0.00259427
SYTL2	-1.17056	3.18158	-11.8218	9.13798e-17	5.21156e-15
IFIT3	-1.16955	7.59311	-3.73127	0.00045098	0.00133643
HVCN1	-1.16916	8.04135	-10.0013	5.22439e-14	1.43123e-12
UBE2Q2	-1.16911	6.41983	-6.23291	6.61872e-08	4.48408e-07
NUP160	-1.16798	4.45363	-5.92094	2.12199e-07	1.28064e-06
GABPB2	-1.16625	5.8751	-13.6717	2.21215e-19	2.72117e-17
TC2N	-1.16553	3.92035	-6.7989	7.85575e-09	6.41706e-08
PARP12	-1.16091	7.3257	-6.80125	7.78653e-09	6.36466e-08
FAM169A	-1.15926	3.63132	-7.66493	2.97184e-10	3.35321e-09
PIK3C2B	-1.15903	6.18761	-11.7766	1.06441e-16	5.93564e-15
MORC2	-1.15641	6.80885	-10.6673	4.88813e-15	1.71317e-13
LEPROTL1	-1.15599	7.97694	-10.3796	1.35182e-14	4.25095e-13
C6orf136	-1.15497	4.78354	-10.778	3.31391e-15	1.21935e-13
STK39	-1.15345	5.65986	-7.05345	3.0007e-09	2.68927e-08
HINT1	-1.15211	5.15346	-7.36947	9.07856e-10	9.1273e-09
SRSF8	-1.1514	6.15806	-8.79301	4.33088e-12	7.47449e-11
FBL	-1.15115	8.22519	-7.71886	2.42445e-10	2.78992e-09
RPA1	-1.14854	8.16146	-10.6559	5.08795e-15	1.76947e-13
EPHX2	-1.14719	3.98838	-9.49954	3.21486e-13	7.2679e-12
FAM171A1	-1.14355	4.62039	-10.5024	8.74618e-15	2.88027e-13
DPP4	-1.14315	4.32794	-11.9321	6.30286e-17	3.74796e-15
ENOSF1	-1.14228	6.24482	-7.65281	3.11106e-10	3.50085e-09
PHC1	-1.14205	5.52073	-13.6848	2.12303e-19	2.69067e-17
AKAP7	-1.14153	5.01179	-6.37042	3.95019e-08	2.78444e-07
TPD52	-1.1392	5.38277	-4.01693	0.000179564	0.000583977
TTC39B	-1.13914	3.06225	-9.84848	9.05984e-14	2.34863e-12
MIR181A2HG	-1.13882	5.01382	-6.10062	1.08595e-07	7.0234e-07
RSAD1	-1.13623	6.11375	-11.5762	2.10125e-16	1.07173e-14
SEPT6	-1.13562	7.38029	-9.63564	1.95871e-13	4.59364e-12
CHST7	-1.13472	5.76318	-8.29489	2.77653e-11	3.94531e-10
CTSO	-1.13217	6.55066	-8.28041	2.93129e-11	4.13776e-10
PJA1	-1.13169	6.72556	-11.9298	6.35133e-17	3.75897e-15
SLC18B1	-1.13074	5.62707	-6.75221	9.37119e-09	7.50353e-08
TNFRSF25	-1.13013	5.59862	-11.2557	6.29847e-16	2.77287e-14
MEN1	-1.12878	6.05756	-10.5006	8.80305e-15	2.89141e-13
MFSD8	-1.12845	5.52939	-7.41224	7.72265e-10	7.92283e-09
ZNF559	-1.12738	5.57281	-8.63456	7.80564e-12	1.27026e-10
SNCA	-1.12675	10.5298	-3.45779	0.00105492	0.0028718
ITGB7	-1.12537	6.42541	-9.91134	7.22129e-14	1.91961e-12
SDAD1	-1.12508	6.17989	-11.3232	4.99397e-16	2.31215e-14
AKAP11	-1.11829	6.77285	-7.4832	5.90521e-10	6.23152e-09
XAF1	-1.11772	6.50439	-4.28464	7.3701e-05	0.000260707
PTPRCAP	-1.11654	7.60043	-7.38045	8.70928e-10	8.80543e-09
UNG	-1.11591	4.64768	-7.48816	5.79549e-10	6.14156e-09
CASD1	-1.1122	4.16993	-6.34304	4.37819e-08	3.06205e-07
RNASEH2B	-1.11211	6.40304	-9.88644	7.89972e-14	2.07794e-12
SF3B3	-1.11154	6.25813	-12.8382	3.16104e-18	2.73528e-16
CASS4	-1.1103	6.05313	-4.84439	1.06503e-05	4.50386e-05
WBP11	-1.10764	5.99318	-9.73999	1.34135e-13	3.30646e-12
MPRIP	-1.10764	7.25953	-12.0463	4.29676e-17	2.73662e-15
ZHX2	-1.10418	4.41192	-9.70444	1.52581e-13	3.70297e-12
ITGA6	-1.10281	5.4395	-7.79459	1.82184e-10	2.15648e-09
MYOM2	-1.10208	4.30972	-5.77527	3.64327e-07	2.09592e-06
CNNM3	-1.10181	6.82866	-10.2251	2.34302e-14	7.03298e-13
NUP93	-1.10028	6.14082	-11.2374	6.71027e-16	2.94384e-14
PEA15	-1.09904	5.48448	-7.47632	6.06077e-10	6.36888e-09
ITM2A	-1.09808	6.90189	-5.56991	7.76983e-07	4.17329e-06
MATK	-1.09485	5.64822	-10.3279	1.62465e-14	5.03321e-13
FTO	-1.0937	6.67062	-10.2597	2.07091e-14	6.24608e-13
DUSP2	-1.09238	5.23169	-11.0291	1.37965e-15	5.49538e-14
PEBP1	-1.0912	6.21661	-7.71497	2.46025e-10	2.82681e-09
SBK1	-1.08691	5.75545	-11.8661	7.87007e-17	4.52962e-15
PTGS2	-1.08483	4.79711	-6.53786	2.10367e-08	1.57675e-07
GGA2	-1.0843	5.01728	-9.92541	6.86435e-14	1.84032e-12
HMCES	-1.08268	4.74506	-12.4703	1.05208e-17	7.76494e-16
CHMP7	-1.08258	7.21779	-11.1559	8.89092e-16	3.75604e-14
ANXA6	-1.08177	8.12402	-8.39449	1.91232e-11	2.84962e-10
LPXN	-1.08071	8.52335	-8.26686	3.08398e-11	4.32344e-10
RALGDS	-1.08045	7.76133	-9.648	1.8727e-13	4.42501e-12
RPAIN	-1.0804	4.1116	-8.72849	5.50357e-12	9.33153e-11
HMG20A	-1.07995	5.43801	-8.70201	6.07305e-12	1.02006e-10
ZNF551	-1.07931	4.12861	-6.76382	8.9689e-09	7.21826e-08
UXS1	-1.07646	6.35215	-10.8784	2.33253e-15	8.89554e-14
CD244	-1.07602	6.37377	-7.9503	1.01315e-10	1.25986e-09
ALG13	-1.07593	5.92911	-7.00365	3.62266e-09	3.18748e-08
ECHDC2	-1.07501	5.98963	-12.0235	4.63812e-17	2.90972e-15
ASCC2	-1.07317	8.23989	-5.4076	1.40754e-06	7.1761e-06
CD52	-1.07301	9.14427	-4.72975	1.59398e-05	6.4724e-05
CD5	-1.07264	5.95055	-13.9824	8.39828e-20	1.18397e-17
GCN1	-1.07237	5.16741	-10.715	4.13457e-15	1.48218e-13
SLC39A10	-1.07133	5.60365	-5.70184	4.77951e-07	2.68315e-06
LINC00877	-1.07109	5.36953	-5.923	2.1058e-07	1.2721e-06
SLC25A39	-1.07058	11.0136	-4.67941	1.90076e-05	7.57213e-05
EPSTI1	-1.07	6.76555	-2.86797	0.00583679	0.0131835
BEX2	-1.06645	5.28128	-6.76751	8.84496e-09	7.13225e-08
RAB5C	-1.06495	7.83226	-9.03072	1.79648e-12	3.4308e-11
FMNL3	-1.06494	3.82848	-11.3096	5.23271e-16	2.39616e-14
SPOCK2	-1.06389	6.42367	-12.9165	2.4531e-18	2.18291e-16
ATF7IP2	-1.0637	5.38546	-11.6201	1.80914e-16	9.49762e-15
OXCT1	-1.06366	5.78365	-6.5581	1.94919e-08	1.47595e-07
ZNF304	-1.06338	3.4473	-8.43491	1.64404e-11	2.48827e-10
PARP1	-1.06263	6.91259	-9.73231	1.37923e-13	3.38653e-12
ANKRD46	-1.06171	4.70676	-7.15997	2.00544e-09	1.86664e-08
SIK1	-1.05507	4.07603	-7.24971	1.4281e-09	1.37305e-08
HSPH1	-1.05091	6.44052	-5.3286	1.8766e-06	9.31767e-06
IL21R	-1.04846	3.97165	-13.3644	5.83828e-19	6.20788e-17
MFHAS1	-1.04698	6.0405	-7.54398	4.69306e-10	5.06746e-09
ATR	-1.04674	4.70517	-9.36142	5.3256e-13	1.14223e-11
FNBP4	-1.04624	7.65548	-10.8347	2.71767e-15	1.02091e-13
ZNF540	-1.04457	3.69576	-8.14984	4.78405e-11	6.4405e-10
ATP2B1	-1.04295	7.99012	-6.9228	4.91836e-09	4.21494e-08
TRIM32	-1.04253	4.621	-11.4385	3.3621e-16	1.63505e-14
CSF1R	-1.04198	7.24191	-6.47725	2.64304e-08	1.945e-07
FBLN5	-1.04109	4.52463	-7.46369	6.35716e-10	6.64441e-09
LY6E	-1.04072	7.12657	-4.20185	9.73245e-05	0.00033474
IMPDH2	-1.03997	7.47305	-8.3225	2.50369e-11	3.6025e-10
ISOC1	-1.03909	5.74305	-5.20276	2.96037e-06	1.4177e-05
TASP1	-1.03845	4.17994	-9.67372	1.70575e-13	4.07658e-12
BIRC3	-1.03837	6.07086	-4.59396	2.55853e-05	9.92328e-05
TAF15	-1.03767	5.55712	-9.79201	1.1111e-13	2.80504e-12
ARHGEF3	-1.03751	7.10006	-7.40943	7.80504e-10	8.00081e-09
SMAD7	-1.03533	4.9892	-10.4634	1.00425e-14	3.2559e-13
HNRNPA0	-1.03493	7.51124	-7.63142	3.37284e-10	3.76503e-09
PDE4A	-1.03396	6.34174	-8.19992	3.96424e-11	5.43599e-10
AKT3	-1.03375	5.83656	-12.6927	5.07631e-18	4.16291e-16
HIBADH	-1.03369	4.68593	-7.81676	1.67577e-10	2.00056e-09
P2RY8	-1.03224	8.27424	-7.97803	9.12716e-11	1.14763e-09
IARS	-1.0317	7.17381	-6.98537	3.88202e-09	3.40376e-08
DBP	-1.03147	5.1296	-10.6286	5.60304e-15	1.93135e-13
LAX1	-1.02893	5.99099	-6.71199	1.09079e-08	8.58604e-08
LSR	-1.02811	4.36291	-7.978	9.12834e-11	1.14763e-09
NCR3	-1.02525	5.85969	-10.6199	5.77635e-15	1.98564e-13
GRAMD1C	-1.02442	3.094	-6.40473	3.4723e-08	2.48103e-07
ZNF331	-1.02414	5.91228	-8.19491	4.03948e-11	5.52107e-10
DDX18	-1.02406	5.81966	-9.37591	5.05063e-13	1.08884e-11
NCL	-1.02246	8.40276	-8.37163	2.08304e-11	3.06759e-10
NSG1	-1.02221	4.69838	-9.81424	1.02529e-13	2.63614e-12
DGKA	-1.02152	7.86977	-9.46987	3.58251e-13	7.98486e-12
TARSL2	-1.02079	4.60247	-6.87404	5.91385e-09	4.95996e-08
FOXK1	-1.01691	5.92527	-10.4992	8.84756e-15	2.89844e-13
ZFP3	-1.01523	4.84705	-9.54931	2.68147e-13	6.13948e-12
TRIM28	-1.01472	7.37955	-9.42965	4.14939e-13	9.08593e-12
PP7080	-1.01399	4.81983	-9.8124	1.03214e-13	2.64291e-12
MCM3	-1.01391	6.33149	-8.93504	2.55855e-12	4.71229e-11
DUSP6	-1.01304	8.92226	-5.19209	3.07662e-06	1.46777e-05
SLC6A8	-1.01297	7.37418	-3.85146	0.000307317	0.000944381
TXLNG	-1.01224	5.65714	-10.2124	2.45161e-14	7.32389e-13
PREPL	-1.01002	5.57462	-6.15645	8.81314e-08	5.8138e-07
TNFAIP8L1	-1.0078	4.77678	-12.3784	1.42458e-17	1.02726e-15
TULP4	-1.00752	4.58784	-7.75472	2.1176e-10	2.46929e-09
RFX5	-1.00748	6.8038	-7.7187	2.42592e-10	2.78992e-09
EEF2	-1.00692	11.0453	-9.4306	4.13506e-13	9.07038e-12
CYLD	-1.00684	7.92604	-8.85036	3.50092e-12	6.16074e-11
HNRNPA1	-1.00644	8.2358	-9.22486	8.78819e-13	1.76991e-11
GZMM	-1.00509	4.86363	-7.7736	1.97202e-10	2.31242e-09
KCNA3	-1.00478	5.28429	-7.21765	1.61227e-09	1.536e-08
ICAM2	-1.00474	7.49047	-7.87215	1.35997e-10	1.65505e-09
NKX3.1	-1.00442	4.0401	-4.66542	1.9958e-05	7.92196e-05
ZNF202	-1.00441	4.92062	-11.5194	2.54994e-16	1.2849e-14
CD69	-1.00437	4.23125	-4.42517	4.57396e-05	0.000168594
LFNG	-1.00421	5.30354	-11.0594	1.24204e-15	5.02704e-14
APRT	-1.00396	7.08419	-9.464	3.66005e-13	8.11353e-12
GBP5	-1.00357	6.98092	-3.73386	0.000447292	0.00132707
SIGIRR	-1.00304	6.52013	-9.94773	6.33416e-14	1.71652e-12
AKR1B1	-1.00254	7.70334	-7.12198	2.31542e-09	2.12365e-08
TRIM68	-1.00174	5.41074	-11.9175	6.62003e-17	3.84544e-15
TSPAN13	-1.00045	5.95639	-5.19811	3.01051e-06	1.44061e-05
WDR54	-0.999451	6.18131	-11.3011	5.38726e-16	2.44022e-14
SON	-0.999192	8.07289	-7.73373	2.29211e-10	2.65061e-09
NUP205	-0.998983	5.22854	-9.3209	6.17777e-13	1.29403e-11
ADA	-0.998032	6.82696	-7.1587	2.01512e-09	1.87287e-08
EIF5B	-0.997648	7.54774	-8.14548	4.8631e-11	6.5329e-10
SIT1	-0.995979	6.72382	-9.64512	1.89245e-13	4.46326e-12
ZCCHC2	-0.995376	5.64389	-5.36351	1.6529e-06	8.31218e-06
2020-03-09	-0.994966	5.62138	-11.3481	4.58453e-16	2.15438e-14
FCRLA	-0.994346	6.15909	-8.27482	2.99334e-11	4.21048e-10
INTS9	-0.994001	6.42349	-11.3539	4.49348e-16	2.11954e-14
SIPA1L1	-0.993542	4.94497	-7.24839	1.43526e-09	1.37888e-08
CARM1	-0.993342	5.93694	-5.23114	2.67181e-06	1.29233e-05
ZNF329	-0.991721	3.84849	-8.00146	8.3568e-11	1.06342e-09
LGR6	-0.991199	5.13851	-8.44027	1.61146e-11	2.44783e-10
CAPN15	-0.991085	4.81161	-9.74274	1.32805e-13	3.28012e-12
AMIGO2	-0.990804	5.50339	-6.58679	1.74935e-08	1.3352e-07
FASTKD2	-0.990293	3.15813	-7.89207	1.2616e-10	1.54131e-09
TMCC1	-0.990087	5.83585	-9.68279	1.65052e-13	3.96725e-12
KIF21A	-0.988653	2.80502	-7.20868	1.66796e-09	1.58185e-08
PAPD7	-0.987096	6.86409	-10.0341	4.64266e-14	1.29161e-12
CRIP1	-0.986858	8.55686	-5.99315	1.62176e-07	1.00485e-06
SIN3A	-0.986166	6.37121	-11.9675	5.59489e-17	3.35881e-15
HOXB2	-0.986136	6.26599	-6.78563	8.25982e-09	6.69915e-08
PRR5	-0.985577	5.77603	-8.99025	2.0861e-12	3.91244e-11
ISG15	-0.98519	7.69798	-3.42277	0.00117334	0.00315853
DZIP3	-0.982532	3.55106	-8.11618	5.42893e-11	7.18531e-10
UTP4	-0.982489	6.23699	-7.78375	1.89789e-10	2.23385e-09
LIX1L	-0.981845	7.97522	-12.114	3.42745e-17	2.2282e-15
ADCY9	-0.980578	4.20207	-6.9221	4.93141e-09	4.22063e-08
PPP1R9B	-0.978489	7.01573	-8.01882	7.82842e-11	1.00535e-09
CARD11	-0.978412	4.3978	-11.093	1.10523e-15	4.51703e-14
S1PR1	-0.977875	6.52808	-6.38036	3.80536e-08	2.68991e-07
ADCK2	-0.977246	5.06577	-9.75129	1.28755e-13	3.20064e-12
UBE2G2	-0.976779	6.401	-8.18485	4.19485e-11	5.71474e-10
NCOA5	-0.976647	5.83313	-11.1185	1.01188e-15	4.204e-14
ALDH5A1	-0.976294	5.45943	-4.44597	4.25994e-05	0.000157948
CLIC5	-0.97584	3.03528	-8.9552	2.37469e-12	4.40758e-11
SEH1L	-0.975292	6.4689	-5.34673	1.75696e-06	8.79321e-06
CST3	-0.973996	9.35175	-4.839	1.08552e-05	4.58431e-05
EP400	-0.973211	5.71819	-11.306	5.29757e-16	2.40829e-14
COQ10A	-0.972431	5.10995	-10.6024	6.14419e-15	2.09487e-13
SERPING1	-0.971347	4.92944	-3.14218	0.00269398	0.00661603
NAPSB	-0.969203	6.09024	-4.35819	5.74608e-05	0.00020759
MEAF6	-0.968429	7.02923	-7.961	9.73146e-11	1.21493e-09
NCBP2	-0.968367	5.8992	-6.85084	6.45586e-09	5.38575e-08
PHACTR4	-0.967637	4.71296	-8.33954	2.34889e-11	3.41897e-10
TMC6	-0.96567	6.92074	-10.5778	6.69976e-15	2.26582e-13
ODC1	-0.965575	9.04834	-6.34476	4.35013e-08	3.04486e-07
FBXO32	-0.964885	4.87983	-9.78858	1.12497e-13	2.83433e-12
DAZAP1	-0.962191	7.08963	-8.30822	2.64124e-11	3.77015e-10
AGPAT5	-0.960216	6.18243	-6.56558	1.89501e-08	1.43927e-07
VPS13C	-0.958326	8.53188	-6.21955	6.95863e-08	4.68652e-07
NPIPA1	-0.957057	7.93134	-11.3878	3.99973e-16	1.91545e-14
UCP2	-0.956923	8.779	-7.14667	2.10892e-09	1.9485e-08
SLC45A3	-0.956654	4.0927	-11.6448	1.6638e-16	8.84564e-15
BCL11A	-0.956598	5.98793	-9.26903	7.47233e-13	1.52696e-11
PIK3IP1	-0.956514	4.85456	-7.26026	1.37221e-09	1.32236e-08
CBX7	-0.955266	7.48053	-9.37824	5.00764e-13	1.08143e-11
ARHGEF18	-0.955225	9.37279	-11.5804	2.07102e-16	1.06496e-14
HDC	-0.95464	4.57414	-7.84895	1.48424e-10	1.7941e-09
MAD1L1	-0.95444	5.90836	-5.49451	1.02449e-06	5.34924e-06
GNPNAT1	-0.954258	4.97829	-7.42301	7.41426e-10	7.65023e-09
HMGN3	-0.953133	7.55621	-5.40361	1.42819e-06	7.27255e-06
OAS1	-0.953114	7.05301	-3.92145	0.00024515	0.000772451
NOV	-0.953045	5.44722	-10.5192	8.24325e-15	2.72897e-13
STRADB	-0.95303	10.4786	-3.50588	0.000910693	0.00252017
PLCG1	-0.95262	5.99055	-9.69135	1.60002e-13	3.8681e-12
CLSTN1	-0.952455	6.32634	-10.2837	1.90112e-14	5.81788e-13
LAMP3	-0.950188	3.1393	-3.86017	0.000298831	0.00092101
CXCR3	-0.948403	5.42602	-10.0932	3.75552e-14	1.06367e-12
RNF165	-0.947388	2.65972	-7.40918	7.8125e-10	8.00191e-09
ST3GAL1	-0.947257	6.31327	-8.15757	4.64722e-11	6.28327e-10
PRMT6	-0.947153	4.25608	-5.24285	2.56101e-06	1.24257e-05
FAM222B	-0.947077	6.41502	-10.7201	4.0602e-15	1.45969e-13
DUSP5	-0.946616	4.23942	-5.37132	1.60655e-06	8.09206e-06
SLC41A1	-0.946318	5.02367	-8.12174	5.31659e-11	7.06644e-10
EPHA4	-0.94601	4.77107	-9.08221	1.48564e-12	2.8855e-11
DET1	-0.945078	5.19835	-9.18555	1.01543e-12	2.02231e-11
SLAIN1	-0.944926	3.52634	-6.29229	5.29729e-08	3.65193e-07
OGFOD1	-0.943881	5.19938	-7.05591	2.97289e-09	2.66625e-08
SPTAN1	-0.943798	7.24411	-10.8936	2.21175e-15	8.51253e-14
NPAT	-0.943306	6.67852	-9.41995	4.29921e-13	9.34874e-12
STAT1	-0.941954	9.50237	-5.49972	1.00514e-06	5.25259e-06
KIAA1324	-0.940951	4.11612	-4.31548	6.64118e-05	0.000236791
MCUB	-0.940532	7.64563	-5.95767	1.8509e-07	1.13229e-06
PRKRA	-0.940339	6.11488	-6.53016	2.16561e-08	1.61737e-07
NELFCD	-0.939875	7.16183	-9.56875	2.49825e-13	5.78331e-12
ZFP64	-0.938195	5.46	-7.36694	9.16581e-10	9.20763e-09
IGIP	-0.936594	6.03061	-8.48813	1.34759e-11	2.07717e-10
BAG1	-0.936461	9.52639	-5.08302	4.55474e-06	2.08952e-05
NSMCE3	-0.936075	4.60454	-7.97573	9.20642e-11	1.15629e-09
MAP3K4	-0.935754	6.62394	-8.64131	7.61204e-12	1.24522e-10
EPC1	-0.935071	4.70642	-6.84883	6.50501e-09	5.42315e-08
RSAD2	-0.934367	6.18556	-2.37651	0.0209655	0.0407331
FASLG	-0.932785	4.2507	-9.02318	1.84718e-12	3.52227e-11
LIG3	-0.932396	5.00008	-10.582	6.6025e-15	2.23896e-13
RNF44	-0.929412	8.30125	-10.9628	1.738e-15	6.73047e-14
TCERG1	-0.929114	6.62408	-5.08511	4.52084e-06	2.07624e-05
RRN3	-0.928879	5.13443	-5.42907	1.30148e-06	6.67609e-06
ZZZ3	-0.928762	5.13176	-5.42068	1.34194e-06	6.86675e-06
SLC25A38	-0.928709	6.59722	-8.89414	2.97676e-12	5.35859e-11
PRKDC	-0.927571	6.47309	-4.79615	1.26249e-05	5.24694e-05
OCIAD2	-0.927355	6.23202	-6.96188	4.24272e-09	3.69677e-08
EIF2AK3	-0.927199	6.25269	-4.7906	1.2874e-05	5.34514e-05
ST3GAL5	-0.926464	5.87269	-8.67768	6.64832e-12	1.09759e-10
GLOD4	-0.925962	6.06634	-6.32175	4.74269e-08	3.29129e-07
LIPT1	-0.925812	5.70044	-6.93599	4.6791e-09	4.04051e-08
LRFN3	-0.9257	3.80072	-10.1723	2.82913e-14	8.23599e-13
SOCS2	-0.925676	3.41582	-7.52214	5.09695e-10	5.47998e-09
BEX4	-0.923842	4.98488	-5.23496	2.63515e-06	1.27608e-05
LPIN1	-0.922616	3.92086	-10.2586	2.0789e-14	6.25513e-13
ZNF585B	-0.92211	4.41135	-8.69764	6.1726e-12	1.03263e-10
PUS7	-0.921233	3.95615	-7.84778	1.49082e-10	1.80031e-09
SEPT11	-0.921003	5.11965	-6.97669	4.01158e-09	3.5051e-08
ZNF260	-0.920476	3.9823	-5.50759	9.76573e-07	5.12895e-06
BBX	-0.920316	5.12059	-6.15123	8.98702e-08	5.92228e-07
LPIN2	-0.920011	7.58593	-8.43268	1.65783e-11	2.50612e-10
CYB561A3	-0.919012	7.24525	-11.7881	1.0238e-16	5.7863e-15
GIMAP7	-0.918825	7.70603	-3.74965	0.000425445	0.00126846
OSBPL5	-0.91878	4.83216	-8.6026	8.79264e-12	1.41984e-10
PHF1	-0.917599	5.41546	-11.1004	1.07754e-15	4.41826e-14
VPS51	-0.917555	8.32032	-12.0298	4.54149e-17	2.86342e-15
FAM3C	-0.915402	5.55086	-3.3415	0.0014986	0.00392874
BLCAP	-0.914916	7.95371	-12.7696	3.95082e-18	3.30473e-16
POGLUT1	-0.913325	5.946	-7.7327	2.30102e-10	2.65847e-09
TSEN15	-0.913138	5.69743	-6.09152	1.12348e-07	7.24004e-07
MSH2	-0.912811	4.66049	-5.59664	7.04272e-07	3.82028e-06
TRMT13	-0.912293	5.05943	-4.5909	2.58586e-05	0.000100107
YPEL1	-0.911267	5.61989	-8.75978	4.89964e-12	8.38688e-11
ARHGAP17	-0.911039	7.16111	-11.7382	1.21192e-16	6.64016e-15
COX20	-0.909378	7.12709	-8.55837	1.03688e-11	1.65098e-10
MAGEH1	-0.908481	5.3263	-6.48538	2.56337e-08	1.89191e-07
ARMCX2	-0.908074	4.07578	-6.53572	2.12065e-08	1.58852e-07
SNU13	-0.907934	7.09977	-7.5564	4.47801e-10	4.86455e-09
TMEM267	-0.907749	5.20762	-5.34242	1.78466e-06	8.91763e-06
RUVBL1	-0.907347	5.73124	-8.07672	6.29673e-11	8.27278e-10
PPRC1	-0.905748	4.49805	-13.3169	6.79018e-19	7.07809e-17
RBM43	-0.90551	4.98058	-6.44788	2.95205e-08	2.14597e-07
JAK1	-0.905427	8.40185	-8.25311	3.24717e-11	4.54206e-10
FCRL3	-0.904983	3.71373	-10.6863	4.57335e-15	1.61185e-13
AMPD2	-0.902477	7.67706	-7.76309	2.05171e-10	2.39914e-09
NAT10	-0.901607	6.09342	-12.2615	2.09791e-17	1.46236e-15
IL12RB1	-0.901486	6.8802	-7.93472	1.07437e-10	1.3281e-09
EIF3B	-0.900614	7.18345	-8.36463	2.13833e-11	3.1343e-10
CFAP20	-0.900503	7.30368	-8.69193	6.30508e-12	1.04781e-10
RAB22A	-0.899132	6.9067	-8.41057	1.80067e-11	2.69607e-10
BUB3	-0.899044	6.5792	-6.46573	2.76025e-08	2.01893e-07
ASF1A	-0.898151	6.23389	-5.35736	1.69026e-06	8.48307e-06
OFD1	-0.898089	7.32364	-8.51953	1.19853e-11	1.87975e-10
DROSHA	-0.897907	5.63738	-9.28615	7.01726e-13	1.44101e-11
PTGDR2	-0.89685	4.8919	-8.11836	5.38462e-11	7.13555e-10
JUP	-0.896785	4.84294	-6.12303	9.98671e-08	6.50926e-07
RNPS1	-0.895064	8.55537	-11.2759	5.87527e-16	2.60484e-14
RPS4X	-0.894564	12.39	-8.88804	3.04476e-12	5.44972e-11
GOT2	-0.891971	6.65086	-7.84392	1.51266e-10	1.82143e-09
RASGRP3	-0.891139	4.06291	-5.87373	2.52895e-07	1.50383e-06
SH2D1B	-0.890109	3.00194	-6.71157	1.09253e-08	8.59433e-08
FTSJ1	-0.889693	6.15462	-6.72631	1.0334e-08	8.17929e-08
EZR	-0.889663	6.66278	-6.86649	6.08507e-09	5.10016e-08
CCR5	-0.889336	6.88954	-6.81228	7.46866e-09	6.13683e-08
ACSS1	-0.889285	6.57681	-11.0342	1.35538e-15	5.43322e-14
ISG20	-0.888708	8.7871	-4.88361	9.27104e-06	3.98096e-05
FOXP1	-0.886715	6.46297	-8.29225	2.80407e-11	3.97545e-10
PPFIBP2	-0.885053	5.2812	-5.56957	7.77946e-07	4.17668e-06
ZNF337	-0.884785	5.93033	-10.047	4.43253e-14	1.2377e-12
UBE2L6	-0.884708	7.98176	-4.74551	1.50836e-05	6.14492e-05
USP10	-0.884175	6.40373	-5.45744	1.17333e-06	6.06036e-06
AFG3L2	-0.884028	7.05584	-6.0473	1.32522e-07	8.40434e-07
WARS	-0.884026	7.79133	-5.36707	1.63161e-06	8.215e-06
SMARCAD1	-0.884001	5.72741	-7.11416	2.385e-09	2.1795e-08
GRAMD3	-0.882986	3.3121	-8.9685	2.26069e-12	4.20844e-11
DNPEP	-0.882942	5.43667	-7.43031	7.2125e-10	7.46661e-09
GPATCH8	-0.882882	6.74657	-12.2378	2.26938e-17	1.5645e-15
FBRSL1	-0.882624	5.47727	-7.78187	1.9114e-10	2.24765e-09
ZNF146	-0.882251	4.49482	-5.21267	2.85627e-06	1.37309e-05
TAGAP	-0.881164	7.52968	-8.04599	7.06804e-11	9.13314e-10
METTL8	-0.880649	5.24604	-5.33319	1.84558e-06	9.17814e-06
CD72	-0.880253	5.24317	-6.32691	4.65162e-08	3.24064e-07
ZBTB2	-0.879294	5.06341	-7.50019	5.53779e-10	5.90337e-09
GALNT6	-0.878444	5.47601	-6.87896	5.80488e-09	4.87509e-08
NOL11	-0.877993	6.64829	-5.76688	3.75817e-07	2.15542e-06
UPRT	-0.87796	4.55032	-6.88283	5.72055e-09	4.81071e-08
GUCD1	-0.876675	8.85433	-8.13366	5.0838e-11	6.79302e-10
SEPT9	-0.876033	4.2695	-5.70602	4.70633e-07	2.648e-06
COG2	-0.875706	5.83999	-9.29086	6.8972e-13	1.41868e-11
PNPT1	-0.87531	5.40573	-4.45457	4.13624e-05	0.000153998
CLEC10A	-0.873663	5.15971	-6.18515	7.91545e-08	5.28553e-07
NOP2	-0.87365	6.09169	-8.75396	5.00667e-12	8.54676e-11
POU6F1	-0.873264	4.8361	-8.01049	8.07763e-11	1.03208e-09
TGIF1	-0.871995	3.99774	-5.67682	5.24178e-07	2.91657e-06
C12orf65	-0.871513	5.40228	-8.71896	5.70214e-12	9.64216e-11
SLC26A2	-0.871203	5.69944	-7.12497	2.28942e-09	2.10134e-08
APEX1	-0.870136	8.15625	-6.43521	3.09612e-08	2.23902e-07
NAPEPLD	-0.869508	4.40061	-5.19751	3.01699e-06	1.44261e-05
PRPF8	-0.868767	7.42896	-10.086	3.85453e-14	1.08925e-12
GORASP2	-0.868219	7.3835	-7.57816	4.12453e-10	4.50789e-09
FAN1	-0.867325	4.56137	-10.2723	1.98019e-14	6.01585e-13
SUCLG2	-0.866967	5.96504	-5.5122	9.60227e-07	5.0558e-06
CLYBL	-0.866754	4.70287	-8.5566	1.04373e-11	1.65978e-10
RPL14	-0.866585	10.0989	-6.85089	6.45468e-09	5.38575e-08
AKR1C3	-0.865908	4.61587	-3.58407	0.000715458	0.00202364
SETBP1	-0.865752	4.00722	-8.50788	1.25179e-11	1.94624e-10
AES	-0.865687	7.26511	-6.01828	1.47673e-07	9.26892e-07
ACP5	-0.86308	6.08001	-6.13352	9.60269e-08	6.28508e-07
RRP15	-0.862714	2.74225	-7.11851	2.34607e-09	2.14862e-08
LDHB	-0.861539	9.18764	-4.61471	2.38084e-05	9.29156e-05
RPL3	-0.860497	9.41728	-5.96319	1.81325e-07	1.11088e-06
SLC20A1	-0.86041	8.33401	-9.31811	6.24144e-13	1.30519e-11
SH2B3	-0.86023	7.52706	-6.89179	5.53017e-09	4.67253e-08
HYOU1	-0.86001	6.76901	-6.83376	6.88642e-09	5.69571e-08
TIGIT	-0.859437	4.73439	-7.62816	3.4146e-10	3.80488e-09
NOB1	-0.859082	6.88844	-7.79143	1.8437e-10	2.17619e-09
SERINC5	-0.859009	7.63663	-5.88604	2.41586e-07	1.44136e-06
PLEKHF1	-0.858789	6.67553	-8.69108	6.32485e-12	1.04971e-10
ZNF664	-0.858455	4.91311	-10.1794	2.75841e-14	8.06754e-13
AGAP1	-0.858387	3.76004	-7.54452	4.68355e-10	5.06154e-09
NCOR2	-0.857287	7.20837	-8.52855	1.15888e-11	1.82211e-10
ZNF831	-0.857235	2.93249	-8.83648	3.68592e-12	6.45011e-11
ILF3	-0.857194	5.71322	-5.62202	6.41496e-07	3.51171e-06
WDR82	-0.856343	8.78413	-9.92831	6.79293e-14	1.82507e-12
IPO7	-0.855902	6.72564	-6.55101	2.00195e-08	1.51043e-07
SF3A2	-0.855682	5.84954	-8.70413	6.02538e-12	1.01341e-10
NHS	-0.854184	3.37707	-6.35686	4.15676e-08	2.92021e-07
NUP62	-0.853641	6.76496	-7.28794	1.23578e-09	1.20197e-08
ALMS1	-0.853432	3.68739	-8.5837	9.43438e-12	1.5176e-10
RDH13	-0.853264	3.18832	-6.57201	1.8496e-08	1.40733e-07
ABCG1	-0.850994	5.73877	-3.08543	0.00317183	0.00767244
GCC2	-0.850901	6.97884	-7.28801	1.23545e-09	1.20197e-08
SELM	-0.850628	4.84942	-7.13356	2.2162e-09	2.03861e-08
CXCR5	-0.850592	4.63815	-7.98518	8.88478e-11	1.12263e-09
HNRNPA3	-0.850511	7.74508	-6.6034	1.64319e-08	1.25867e-07
MAN1C1	-0.850004	3.96287	-7.48739	5.81237e-10	6.15425e-09
SRSF7	-0.849597	5.94431	-4.74909	1.48952e-05	6.07573e-05
LIMA1	-0.849309	5.37158	-6.91903	4.98892e-09	4.26403e-08
ELMO1	-0.847687	7.16608	-8.43003	1.67431e-11	2.52799e-10
ZCCHC14	-0.846808	4.92802	-8.87251	3.22507e-12	5.74786e-11
DSC1	-0.84643	2.87376	-5.99871	1.58851e-07	9.86686e-07
NRROS	-0.845545	6.30156	-7.43312	7.13618e-10	7.40364e-09
BTN3A1	-0.844476	6.3757	-6.50358	2.3936e-08	1.77602e-07
MRPS6	-0.844433	7.68269	-5.68747	5.03986e-07	2.81671e-06
NPC1	-0.844421	6.28464	-9.69962	1.55273e-13	3.76102e-12
WDR36	-0.844236	5.28802	-5.26827	2.33586e-06	1.14128e-05
RANGRF	-0.843161	6.47186	-6.72786	1.02735e-08	8.14286e-08
MS4A7	-0.842541	8.16391	-3.29001	0.00174707	0.00451318
MOV10	-0.84101	5.07391	-5.93252	2.03249e-07	1.23315e-06
OSBPL3	-0.84077	4.56644	-5.37926	1.56075e-06	7.89306e-06
LRPPRC	-0.838509	4.32591	-6.70695	1.11176e-08	8.7292e-08
TSPAN5	-0.838306	8.5918	-3.40575	0.00123535	0.00330559
ZNF3	-0.838231	5.91937	-8.18854	4.13721e-11	5.64234e-10
CCDC115	-0.835307	7.3095	-7.40093	8.06006e-10	8.23891e-09
RPL18	-0.83524	11.5397	-6.69314	1.17124e-08	9.17322e-08
RNMT	-0.834291	6.5883	-8.40224	1.85767e-11	2.77478e-10
CD1C	-0.833698	5.98062	-8.3781	2.03326e-11	3.00133e-10
VMA21	-0.833596	7.62308	-7.46079	6.42733e-10	6.70355e-09
TSPAN18	-0.831495	5.86517	-9.25212	7.95088e-13	1.61685e-11
CD22	-0.830968	5.02126	-7.58025	4.09206e-10	4.47629e-09
PAFAH2	-0.830837	5.22465	-9.29389	6.82087e-13	1.40528e-11
SELENBP1	-0.830652	9.29811	-2.45641	0.0172003	0.0341529
C2orf42	-0.830651	5.42136	-8.27591	2.98118e-11	4.19807e-10
KHDRBS1	-0.830593	8.76245	-9.00356	1.98597e-12	3.75837e-11
ZNF286A	-0.830201	3.93278	-7.74508	2.19604e-10	2.55127e-09
NUP35	-0.830008	5.16403	-6.02978	1.41475e-07	8.92899e-07
PLXDC1	-0.829378	3.10679	-10.1904	2.65227e-14	7.83013e-13
BANP	-0.828706	8.34938	-7.04044	3.15205e-09	2.80886e-08
ACSL5	-0.828617	6.19482	-6.51557	2.28795e-08	1.70671e-07
SRPRB	-0.828279	6.81292	-5.04544	5.21104e-06	2.36466e-05
CHD3	-0.828093	6.06147	-11.1317	9.66642e-16	4.05634e-14
USP13	-0.827855	4.81767	-11.1075	1.05117e-15	4.35283e-14
BCOR	-0.827611	3.37538	-6.47121	2.70383e-08	1.98624e-07
MPI	-0.827365	5.04935	-9.07943	1.50096e-12	2.90968e-11
ABCF1	-0.825909	6.67356	-9.5781	2.41463e-13	5.60007e-12
LZTFL1	-0.825205	3.54047	-7.31639	1.1097e-09	1.0972e-08
PTMA	-0.824067	10.365	-7	3.673e-09	3.22725e-08
GBP1	-0.824065	8.49693	-2.63304	0.0109502	0.0229293
ZFP90	-0.823839	5.94021	-7.41484	7.6471e-10	7.8646e-09
ELAVL1	-0.823581	7.92486	-9.01133	1.92983e-12	3.66317e-11
FXN	-0.823228	4.66967	-5.79737	3.35688e-07	1.94634e-06
POLB	-0.822575	7.84174	-5.74346	4.09818e-07	2.33408e-06
DDX60	-0.822545	5.47224	-3.23236	0.0020712	0.00522674
CDKN1C	-0.821874	5.17461	-4.65942	2.03797e-05	8.06636e-05
ZNF420	-0.821575	3.63194	-5.32224	1.92048e-06	9.51669e-06
SMPD3	-0.82023	4.75286	-7.14297	2.13868e-09	1.97309e-08
IGHD	-0.820076	5.48387	-4.45116	4.18492e-05	0.000155675
LSG1	-0.81971	5.41637	-7.20216	1.70956e-09	1.6152e-08
CYP4V2	-0.818468	3.86458	-8.66283	7.02595e-12	1.15386e-10
INPP5E	-0.818151	5.30355	-8.63933	7.66836e-12	1.2528e-10
DPF2	-0.816973	7.89952	-11.0089	1.48006e-15	5.78513e-14
NAGPA	-0.816018	6.27646	-7.62534	3.45115e-10	3.83199e-09
ENO2	-0.816017	5.08335	-7.28549	1.24731e-09	1.2113e-08
NAP1L2	-0.815857	3.17168	-6.55314	1.98596e-08	1.50017e-07
TCEA3	-0.815395	3.84478	-6.57262	1.84534e-08	1.40494e-07
MUM1	-0.815056	4.299	-7.0405	3.15138e-09	2.80886e-08
DARS	-0.814084	7.99503	-5.45798	1.17101e-06	6.05631e-06
HCP5	-0.813696	7.20685	-5.27691	2.2639e-06	1.10971e-05
TTC19	-0.81358	7.24364	-5.52281	9.23603e-07	4.88346e-06
ALDH9A1	-0.812119	8.70556	-10.5293	7.95413e-15	2.64723e-13
DNAJA3	-0.811589	6.73913	-7.05036	3.03602e-09	2.7151e-08
PAQR8	-0.810861	7.11804	-10.5591	7.15893e-15	2.40306e-13
GTF2H4	-0.810554	4.51194	-9.35878	5.37747e-13	1.15138e-11
TTC27	-0.810549	4.96945	-7.08018	2.71209e-09	2.44987e-08
KIAA0907	-0.810468	7.4661	-7.82817	1.60516e-10	1.92542e-09
ZDHHC8	-0.809721	4.64861	-9.2043	9.47767e-13	1.89357e-11
PKIA	-0.809659	4.89662	-5.65374	5.70739e-07	3.1491e-06
RPL10A	-0.809613	9.71494	-5.03836	5.34476e-06	2.4166e-05
FAM174A	-0.808495	6.77711	-6.43431	3.10667e-08	2.24425e-07
LINC00936	-0.808174	6.54064	-6.01289	1.50675e-07	9.4196e-07
BBS2	-0.807076	5.65333	-7.02574	3.33226e-09	2.95894e-08
BRD4	-0.806695	8.46738	-7.39327	8.29691e-10	8.43609e-09
CR2	-0.80595	3.36673	-6.46903	2.72615e-08	2.00029e-07
C12orf66	-0.805241	4.06433	-4.18511	0.000102923	0.000352449
SUN2	-0.805064	7.88879	-14.6379	1.13193e-20	2.11975e-18
LINC01278	-0.803374	3.54852	-7.58315	4.04738e-10	4.43516e-09
RBM15B	-0.803371	6.32731	-11.4843	2.87424e-16	1.42542e-14
ANXA2R	-0.802917	6.18541	-7.29716	1.19343e-09	1.16947e-08
PGAP3	-0.802701	5.13971	-11.9258	6.43703e-17	3.7918e-15
TARBP1	-0.802038	6.7421	-9.58211	2.37967e-13	5.52921e-12
CLOCK	-0.801923	5.78617	-8.92018	2.70314e-12	4.93142e-11
KLF2	-0.801408	9.82865	-8.05451	6.84509e-11	8.87245e-10
FAM117B	-0.80123	3.72336	-6.41698	3.31592e-08	2.38119e-07
QDPR	-0.800239	6.25048	-5.5617	8.00779e-07	4.27366e-06
NUP43	-0.800224	7.1156	-5.97686	1.72327e-07	1.05989e-06
SEPHS1	-0.799508	5.33308	-5.04971	5.13209e-06	2.33306e-05
PLPP6	-0.799484	5.52894	-5.82596	3.01936e-07	1.77276e-06
TPPP3	-0.797059	4.48833	-6.45905	2.83046e-08	2.06235e-07
TDP1	-0.796309	6.2164	-8.25924	3.17342e-11	4.44384e-10
IRF1	-0.796205	9.27148	-6.17414	8.24869e-08	5.4818e-07
ZNF689	-0.796202	5.77249	-8.87869	3.15208e-12	5.62576e-11
C19orf12	-0.795168	6.29929	-6.15798	8.76302e-08	5.78741e-07
COLQ	-0.794376	4.72677	-7.30453	1.16063e-09	1.14305e-08
HDDC2	-0.794328	5.86806	-5.02415	5.62333e-06	2.5307e-05
ALDH18A1	-0.793995	5.56132	-9.64263	1.90959e-13	4.49524e-12
MYCBP2	-0.793449	7.85672	-8.48608	1.35798e-11	2.09062e-10
ZNF320	-0.793248	3.18893	-6.1185	1.01574e-07	6.60679e-07
ENPP5	-0.793009	2.51285	-7.09722	2.54282e-09	2.31026e-08
PLXNB2	-0.791981	5.80387	-4.76876	1.39014e-05	5.70188e-05
SLC38A5	-0.79119	5.82168	-5.3377	1.81559e-06	9.04526e-06
LAT	-0.790652	6.56235	-8.0714	6.42401e-11	8.42237e-10
IL27RA	-0.789861	6.19061	-7.31007	1.13657e-09	1.12111e-08
SAV1	-0.789117	4.02259	-7.28725	1.23903e-09	1.20419e-08
FAM129C	-0.788919	4.85493	-7.7863	1.87973e-10	2.21455e-09
TRRAP	-0.788169	5.6781	-7.51937	5.15068e-10	5.53181e-09
TMEM243	-0.787632	7.11361	-4.21051	9.45456e-05	0.000326076
ZFP1	-0.787485	3.49178	-6.92342	4.9068e-09	4.20818e-08
STIM2	-0.786341	6.14105	-6.29356	5.27207e-08	3.63654e-07
TTC39C	-0.786112	4.92545	-6.65355	1.35996e-08	1.05265e-07
HIP1R	-0.785568	5.08284	-10.5589	7.16302e-15	2.40306e-13
EIF3F	-0.784256	10.3515	-7.1317	2.23185e-09	2.0515e-08
DIEXF	-0.784137	5.41625	-9.32964	5.98314e-13	1.26381e-11
RAB40B	-0.783612	3.19558	-8.60349	8.76345e-12	1.41877e-10
SCFD2	-0.78341	6.80558	-7.48003	5.97639e-10	6.29604e-09
GSPT1	-0.783359	9.56959	-2.87063	0.00579434	0.0130899
RASAL3	-0.783194	7.36276	-8.30146	2.70897e-11	3.85379e-10
MAK16	-0.783161	6.02081	-7.02946	3.28572e-09	2.91968e-08
TGIF2	-0.782809	5.56744	-8.49843	1.29677e-11	2.00623e-10
ATP1A1	-0.782622	7.57766	-8.83016	3.7732e-12	6.58624e-11
CD300LB	-0.782611	7.04994	-7.61454	3.5949e-10	3.97753e-09
SLAMF1	-0.781969	3.66691	-8.49034	1.33655e-11	2.06269e-10
ZBTB25	-0.78018	4.28666	-8.93474	2.56139e-12	4.71229e-11
TRMT61B	-0.779976	4.79678	-4.53953	3.08851e-05	0.000117714
ZNF439	-0.779126	3.16017	-6.08829	1.13713e-07	7.31298e-07
SEMA4D	-0.778964	8.38399	-6.91194	5.12449e-09	4.36504e-08
RBM4B	-0.778285	5.70691	-9.41666	4.35113e-13	9.44526e-12
CARNS1	-0.777799	4.46528	-9.87645	8.18962e-14	2.14073e-12
CIRBP	-0.777389	7.28863	-5.65199	5.74444e-07	3.16537e-06
KIT	-0.777348	3.57256	-8.03433	7.38483e-11	9.53267e-10
DIMT1	-0.776681	6.9234	-5.73839	4.1758e-07	2.37398e-06
HMGA1	-0.776551	7.12586	-7.08852	2.62786e-09	2.37892e-08
MLLT11	-0.776428	5.92778	-8.13336	5.08958e-11	6.7935e-10
SAMD4A	-0.775629	3.94584	-5.17179	3.31032e-06	1.56557e-05
NARS2	-0.775539	5.37576	-6.42336	3.23732e-08	2.33039e-07
MAGED1	-0.77455	6.96435	-8.90761	2.83188e-12	5.14206e-11
PPP3CC	-0.774141	5.47959	-7.24556	1.45069e-09	1.39051e-08
GRPEL2	-0.773668	5.96309	-5.42724	1.31021e-06	6.71813e-06
ARL14EP	-0.773123	5.97787	-5.27692	2.26376e-06	1.10971e-05
BEX5	-0.771484	4.08351	-6.25597	6.07043e-08	4.13944e-07
HEG1	-0.771404	4.81826	-8.97578	2.2007e-12	4.10896e-11
GNPDA2	-0.770525	3.87441	-5.99988	1.58162e-07	9.82895e-07
NOP58	-0.77022	7.22726	-3.99333	0.000193992	0.00062539
NOL6	-0.769186	5.25261	-9.83698	9.44388e-14	2.43311e-12
XYLT1	-0.768992	6.14985	-5.84403	2.82366e-07	1.66565e-06
EXOC2	-0.768403	4.81271	-6.32418	4.69959e-08	3.27043e-07
DDX5	-0.765398	5.91154	-6.96303	4.22426e-09	3.68324e-08
ACSF2	-0.765006	4.88369	-9.95391	6.19464e-14	1.68234e-12
HIC2	-0.764791	5.02329	-8.63614	7.75977e-12	1.26608e-10
SFXN3	-0.764052	4.71446	-6.16429	8.5585e-08	5.66967e-07
ELMSAN1	-0.763947	5.60624	-6.80684	7.62358e-09	6.24367e-08
PAIP1	-0.76272	4.59285	-5.56554	7.89542e-07	4.22209e-06
ORMDL3	-0.762626	7.30464	-8.14444	4.88205e-11	6.54435e-10
ARRB1	-0.762366	5.81289	-5.46016	1.16174e-06	6.01333e-06
ATG2A	-0.761909	7.07468	-6.79785	7.88713e-09	6.43013e-08
C22orf39	-0.761879	5.76541	-7.26747	1.33532e-09	1.28978e-08
RMDN3	-0.760812	6.08693	-8.80318	4.17051e-12	7.23754e-11
POGK	-0.760409	7.05449	-7.34334	1.00215e-09	9.99517e-09
LDAH	-0.760029	4.52311	-5.373	1.59672e-06	8.04902e-06
CXCR4	-0.759749	9.67879	-5.98928	1.64534e-07	1.01695e-06
RIC8B	-0.75961	4.31962	-6.86124	6.2071e-09	5.19897e-08
CD99	-0.759539	8.71509	-5.65739	5.63115e-07	3.11114e-06
MRPS2	-0.757787	5.18916	-6.75231	9.36747e-09	7.50353e-08
ZNF324	-0.757024	6.33676	-9.65077	1.85394e-13	4.39762e-12
CDK4	-0.757005	6.57207	-6.29718	5.20104e-08	3.59149e-07
PAN2	-0.756874	5.4293	-7.84036	1.53308e-10	1.84426e-09
PPTC7	-0.756138	9.58004	-6.26444	5.88074e-08	4.02101e-07
UBXN2A	-0.755853	5.68662	-6.90138	5.33323e-09	4.52747e-08
FAM213A	-0.755757	3.27677	-6.19558	7.6123e-08	5.09939e-07
KARS	-0.755622	8.43933	-7.57179	4.22497e-10	4.60962e-09
PLVAP	-0.755188	4.70325	-5.59224	7.15761e-07	3.87296e-06
THAP12	-0.755073	7.06829	-5.36551	1.64086e-06	8.25825e-06
FXYD5	-0.755002	9.68663	-8.90215	2.88974e-12	5.22941e-11
THOC1	-0.754267	6.27771	-7.46106	6.42081e-10	6.70232e-09
NOC3L	-0.754226	5.4826	-3.84463	0.000314143	0.00096394
SRSF11	-0.753679	6.36673	-4.50249	3.50885e-05	0.000132328
ST13	-0.75335	9.05773	-6.44451	2.98971e-08	2.16957e-07
AK1	-0.75333	6.68154	-3.99774	0.00019121	0.00061753
ZNF827	-0.753226	3.50594	-8.8551	3.44006e-12	6.06215e-11
NUB1	-0.752682	5.21367	-6.01168	1.51354e-07	9.45738e-07
NONO	-0.752661	10.0418	-8.61635	8.35331e-12	1.35587e-10
FGL2	-0.752486	9.47777	-3.58312	0.000717573	0.00202835
RRN3P1	-0.752366	4.32691	-7.30221	1.17087e-09	1.15223e-08
GPR155	-0.752269	6.69143	-4.15245	0.000114763	0.000388437
SERPINF1	-0.751074	4.84907	-5.98129	1.69507e-07	1.04357e-06
SF3A1	-0.750805	7.81192	-12.4558	1.10357e-17	8.05026e-16
OLIG1	-0.750746	6.74191	-3.67469	0.000539097	0.00156866
SLC25A45	-0.750022	2.49496	-8.25219	3.25839e-11	4.55267e-10
BLK	-0.749688	4.72738	-4.71982	1.6504e-05	6.67125e-05
TCTN3	-0.748338	5.5373	-7.14411	2.12943e-09	1.966e-08
ARRDC3	-0.748061	7.93864	-4.28492	7.36313e-05	0.000260533
INPP5F	-0.747663	4.96802	-6.22555	6.80394e-08	4.58974e-07
GIPC1	-0.746303	5.04628	-7.09511	2.56314e-09	2.32536e-08
ALG8	-0.745902	6.19863	-4.39254	5.11249e-05	0.000186202
DDX56	-0.744925	6.05636	-8.12084	5.33462e-11	7.08291e-10
DENND4C	-0.74482	5.68462	-6.38683	3.71401e-08	2.63722e-07
RCSD1	-0.744809	8.48549	-7.88764	1.28285e-10	1.56575e-09
RPL36	-0.744462	9.33847	-4.62382	2.3067e-05	9.03031e-05
USP14	-0.744132	6.57108	-6.14225	9.29414e-08	6.09585e-07
WBSCR22	-0.743698	6.06042	-6.24187	6.4e-08	4.34764e-07
CDC42SE2	-0.742773	7.56306	-6.88338	5.70872e-09	4.8072e-08
SLC25A15	-0.742732	5.56405	-9.71977	1.44335e-13	3.51644e-12
RELA	-0.742543	7.30529	-9.68146	1.65847e-13	3.97875e-12
PCYOX1L	-0.742497	6.48555	-8.24392	3.36098e-11	4.6752e-10
SRSF5	-0.742463	8.33415	-8.06852	6.49372e-11	8.50487e-10
TOMM20	-0.742032	7.92798	-5.95284	1.88445e-07	1.15113e-06
AFG3L1P	-0.741869	5.64285	-6.55256	1.9903e-08	1.50254e-07
BMS1	-0.741458	5.69018	-9.61337	2.12387e-13	4.96241e-12
TMEM14A	-0.741104	5.35221	-5.14994	3.58131e-06	1.68405e-05
HMGN4	-0.740493	9.15803	-6.45734	2.84872e-08	2.07205e-07
C14orf169	-0.740193	5.85401	-8.99112	2.07941e-12	3.90575e-11
TTC31	-0.740177	6.36611	-9.46984	3.58291e-13	7.98486e-12
THUMPD1	-0.73937	7.08935	-6.41336	3.36142e-08	2.41142e-07
ICOS	-0.739087	4.21959	-7.38568	8.53864e-10	8.65382e-09
DFFB	-0.738932	4.6845	-5.45767	1.17236e-06	6.06036e-06
CHI3L2	-0.738925	4.93611	-5.10259	4.24596e-06	1.96149e-05
UHRF2	-0.738784	7.71826	-6.841	6.70045e-09	5.56758e-08
PAXIP1	-0.738692	5.87589	-6.23896	6.47027e-08	4.38824e-07
RPRD2	-0.73745	6.93732	-7.46603	6.30129e-10	6.59402e-09
RPUSD2	-0.737427	5.22492	-10.1363	3.21826e-14	9.26135e-13
NFATC2IP	-0.737349	5.5428	-5.46273	1.15087e-06	5.96448e-06
BIRC6	-0.737233	7.00861	-6.16729	8.4628e-08	5.60923e-07
ZNF32	-0.736805	5.43281	-5.49248	1.03216e-06	5.38502e-06
SDR39U1	-0.736519	7.01891	-7.17555	1.89068e-09	1.76374e-08
SSBP4	-0.736329	6.50539	-7.07317	2.78502e-09	2.50852e-08
CFL2	-0.736272	3.37691	-5.72036	4.46344e-07	2.52151e-06
NOSIP	-0.734988	8.0383	-6.72753	1.02863e-08	8.14785e-08
MRPL9	-0.734746	7.03302	-4.40075	4.97155e-05	0.000181543
RNASEH1	-0.734664	6.33176	-8.89858	2.92817e-12	5.27869e-11
VWCE	-0.733933	6.0858	-4.14078	0.000119302	0.000402603
RPL23A	-0.733702	11.468	-8.54031	1.10912e-11	1.75045e-10
C2CD2	-0.733699	4.78485	-10.4648	9.9898e-15	3.2472e-13
NBPF1	-0.733405	9.69954	-7.71225	2.48567e-10	2.8508e-09
ADHFE1	-0.733076	5.83828	-8.46016	1.49603e-11	2.28353e-10
TMEM181	-0.732681	7.45836	-6.04915	1.31608e-07	8.35673e-07
GTPBP8	-0.732655	6.92206	-6.55992	1.93588e-08	1.46676e-07
PCNT	-0.731874	6.37919	-9.52822	2.89571e-13	6.58196e-12
ERP29	-0.730499	8.64381	-7.09752	2.53994e-09	2.30932e-08
GIMAP1	-0.730106	7.10612	-4.6383	2.19347e-05	8.62742e-05
TLR7	-0.730031	3.59017	-3.59683	0.000687651	0.00194982
CMTR1	-0.730009	6.27266	-6.76712	8.85777e-09	7.13799e-08
PPDPF	-0.729703	6.21028	-5.56546	7.89771e-07	4.22209e-06
JAKMIP2	-0.729529	3.65908	-6.83676	6.80874e-09	5.6389e-08
SZRD1	-0.728738	6.96429	-8.39368	1.91812e-11	2.8541e-10
MSL2	-0.727547	7.05721	-7.46748	6.26684e-10	6.56893e-09
TRIM33	-0.726881	7.59003	-6.56335	1.911e-08	1.45053e-07
P2RX5	-0.726651	7.77154	-4.01209	0.000182433	0.000592389
RGMB	-0.726593	3.99801	-5.19722	3.02015e-06	1.44357e-05
RPL19	-0.726172	11.7169	-6.91333	5.09758e-09	4.34506e-08
BOD1	-0.726079	5.76275	-5.828	2.99666e-07	1.76026e-06
NAAA	-0.725868	6.59188	-3.831	0.00032819	0.00100287
ZNF419	-0.725296	4.91758	-8.01285	8.00632e-11	1.02505e-09
KLRC4	-0.725093	2.46575	-5.12136	3.96911e-06	1.84651e-05
MCCC1	-0.724314	5.98834	-6.96564	4.18278e-09	3.6496e-08
MTPAP	-0.723618	5.31495	-6.35079	4.25269e-08	2.98426e-07
SPINT1	-0.723556	5.21805	-7.09683	2.54661e-09	2.31203e-08
APBB1	-0.723208	5.27097	-8.19399	4.05345e-11	5.53412e-10
TSPYL5	-0.723208	3.34269	-6.53555	2.12206e-08	1.58863e-07
LY75	-0.722732	7.23742	-3.59814	0.000684849	0.00194231
PALB2	-0.722436	5.13554	-7.69798	2.62325e-10	2.98637e-09
SIPA1L3	-0.720964	4.63032	-8.82325	3.87122e-12	6.72745e-11
MAML2	-0.720868	4.66059	-7.36009	9.40648e-10	9.42676e-09
CD84	-0.720491	7.78412	-6.22636	6.78318e-08	4.58312e-07
SUPT16H	-0.720333	7.23181	-9.73378	1.37186e-13	3.37504e-12
PCSK7	-0.720186	7.07186	-11.1715	8.42463e-16	3.57107e-14
ZNF30	-0.719822	3.71935	-7.8584	1.43228e-10	1.73631e-09
KDSR	-0.719557	2.98454	-5.10645	4.18745e-06	1.93588e-05
DOCK10	-0.719066	4.08718	-6.72959	1.02067e-08	8.11041e-08
ZBTB5	-0.719062	5.70613	-9.60528	2.18726e-13	5.09157e-12
HMOX2	-0.718633	6.84394	-7.56438	4.34493e-10	4.72407e-09
KISS1R	-0.718143	4.34032	-5.19022	3.09741e-06	1.47656e-05
ABCE1	-0.717829	5.47724	-3.63213	0.000616007	0.00176825
ZNF766	-0.717203	6.09549	-7.69552	2.64774e-10	3.00644e-09
TMEM39B	-0.717192	5.21433	-8.18082	4.25884e-11	5.78308e-10
FAM179B	-0.717152	4.41461	-5.0311	5.48534e-06	2.47392e-05
NSUN2	-0.716982	7.08147	-7.98975	8.73328e-11	1.10572e-09
GIT1	-0.7167	7.70985	-4.80065	1.24265e-05	5.17303e-05
SSRP1	-0.71657	5.50001	-5.92671	2.07694e-07	1.25587e-06
SIN3B	-0.71576	5.2466	-7.60852	3.67752e-10	4.05109e-09
PRR12	-0.715453	5.21777	-9.75115	1.28822e-13	3.20064e-12
UCKL1	-0.714992	6.03808	-7.38505	8.55883e-10	8.66728e-09
RCC2	-0.714406	7.2022	-8.0461	7.06491e-11	9.13314e-10
RNF125	-0.713924	4.37319	-6.954	4.37107e-09	3.80068e-08
CD19	-0.713846	5.61743	-5.508	9.75124e-07	5.12348e-06
UBAP2	-0.713312	5.30524	-6.07847	1.17963e-07	7.55915e-07
ZNF268	-0.712867	3.84525	-4.42248	4.61623e-05	0.000170016
TMEM161B	-0.712445	5.6057	-3.69024	0.000513371	0.00150231
HPCAL4	-0.711846	3.48368	-7.23133	1.53093e-09	1.46184e-08
APBA2	-0.711808	6.68457	-7.6462	3.18973e-10	3.57974e-09
CAPN2	-0.710936	9.73844	-4.98062	6.56823e-06	2.91516e-05
RFX7	-0.710891	3.78428	-4.56079	2.8698e-05	0.000110013
ADO	-0.710732	5.34486	-4.69588	1.79452e-05	7.19815e-05
IFIT5	-0.710719	7.08207	-3.25053	0.00196339	0.005005
TUBGCP5	-0.709848	3.05972	-6.277	5.61007e-08	3.84853e-07
COX11	-0.709434	4.54237	-6.1815	8.02435e-08	5.34971e-07
DLST	-0.708689	5.61008	-6.14951	9.04514e-08	5.95432e-07
GEMIN4	-0.707934	4.52509	-6.12583	9.88262e-08	6.45147e-07
SNPH	-0.707112	4.80757	-7.80341	1.76224e-10	2.09581e-09
KAT7	-0.70699	6.61926	-11.1019	1.07199e-15	4.41826e-14
GAR1	-0.706427	5.9916	-6.69041	1.18337e-08	9.25667e-08
GTF3C2	-0.705786	7.77251	-9.46276	3.67665e-13	8.13597e-12
LILRA4	-0.705372	5.28762	-6.33544	4.50507e-08	3.14378e-07
CXCR6	-0.705184	5.51124	-4.90099	8.71714e-06	3.75927e-05
FHIT	-0.705092	4.63977	-4.98576	6.44912e-06	2.86737e-05
PSMB9	-0.70471	9.58612	-4.47514	3.85458e-05	0.000144412
TRIT1	-0.704367	5.154	-6.11068	1.04589e-07	6.79584e-07
RASA3	-0.703964	5.53981	-8.25046	3.27966e-11	4.57729e-10
PEX26	-0.703946	4.94325	-7.45754	6.50673e-10	6.78072e-09
GPATCH1	-0.703597	5.51462	-7.37313	8.95376e-10	9.03078e-09
ZNF548	-0.703162	6.32821	-9.8444	9.19421e-14	2.37855e-12
ZDHHC23	-0.703023	3.69916	-6.34734	4.30813e-08	3.02147e-07
ASCC3	-0.70283	5.02038	-4.31975	6.54573e-05	0.00023372
LY86	-0.702611	7.83653	-3.83142	0.000327743	0.00100175
UBE2E2	-0.701773	5.71519	-4.45555	4.12238e-05	0.000153573
RCAN3	-0.701232	3.42322	-6.17118	8.3406e-08	5.53701e-07
ADK	-0.701101	6.6629	-6.2484	6.24524e-08	4.2448e-07
GPD1L	-0.700928	6.32772	-7.21776	1.61159e-09	1.536e-08
STRBP	-0.700463	4.29076	-4.11927	0.000128135	0.000429869
MAT2B	-0.70044	9.98043	-7.79409	1.82529e-10	2.15852e-09
MALT1	-0.69891	5.85285	-5.00086	6.11095e-06	2.73641e-05
FAM65A	-0.698513	6.26489	-7.21316	1.63991e-09	1.5576e-08
ADRB2	-0.698494	7.14741	-5.78102	3.56644e-07	2.06118e-06
APH1A	-0.698391	5.89366	-6.0039	1.55808e-07	9.70188e-07
NXT1	-0.698382	5.98882	-6.65722	1.34128e-08	1.03983e-07
C6orf48	-0.69782	8.07951	-5.6098	6.70997e-07	3.66362e-06
ERMP1	-0.697605	6.27479	-9.07029	1.55239e-12	2.9874e-11
KIR2DS5	-0.696851	5.95067	-6.21343	7.12007e-08	4.79011e-07
NEIL2	-0.696667	4.7509	-6.80875	7.56895e-09	6.20591e-08
KRI1	-0.696503	6.01048	-8.39171	1.93231e-11	2.86919e-10
FAM168B	-0.696399	6.96717	-8.74755	5.12725e-12	8.71702e-11
TMEM41A	-0.695724	5.35545	-7.48488	5.86792e-10	6.20259e-09
TIMM22	-0.695692	5.25954	-7.48053	5.96508e-10	6.2894e-09
PIP5K1A	-0.695672	6.14481	-8.99885	2.02086e-12	3.81863e-11
TRIM35	-0.695493	4.87651	-8.14369	4.89589e-11	6.5559e-10
USP20	-0.695368	6.2617	-9.47884	3.46716e-13	7.7683e-12
NR2C1	-0.694334	4.8005	-4.24697	8.36636e-05	0.00029224
KRT23	-0.693564	7.67916	-2.42728	0.018496	0.0364491
APOL6	-0.693355	6.84998	-3.52754	0.00085203	0.00237091
SOX12	-0.692683	4.01428	-7.43186	7.17036e-10	7.4291e-09
ACYP1	-0.69231	4.20154	-4.85709	1.0183e-05	4.32958e-05
ZBTB39	-0.692109	4.3051	-9.64921	1.86448e-13	4.41389e-12
ARHGAP32	-0.692104	3.86366	-8.74895	5.10077e-12	8.68377e-11
LGALS3BP	-0.692059	4.74636	-5.07025	4.76814e-06	2.18183e-05
FAM110A	-0.690987	5.73895	-7.36063	9.38695e-10	9.41472e-09
PPP1R2	-0.690927	6.21448	-5.19681	3.02461e-06	1.44516e-05
IKBKB	-0.690869	7.59646	-7.73146	2.31185e-10	2.66852e-09
CUTA	-0.690772	8.21357	-5.42357	1.32788e-06	6.80593e-06
TMEM203	-0.690685	7.46269	-8.05867	6.73872e-11	8.77993e-10
RAB11FIP1	-0.690472	9.35132	-6.16768	8.45038e-08	5.60396e-07
PFKP	-0.690152	7.64058	-5.39382	1.4801e-06	7.5155e-06
LIME1	-0.690105	6.74031	-6.33134	4.57488e-08	3.18895e-07
POLR1C	-0.689353	5.35396	-8.11507	5.45145e-11	7.20752e-10
RRAS2	-0.689022	3.73815	-5.14864	3.59815e-06	1.69023e-05
TCF20	-0.688911	6.79338	-10.1089	3.55067e-14	1.01251e-12
BRD2	-0.688798	8.68134	-8.0553	6.8248e-11	8.8553e-10
ST6GALNAC4	-0.688785	6.84585	-3.99832	0.000190848	0.000616681
ATG16L1	-0.688732	5.32903	-8.31172	2.60686e-11	3.73382e-10
FCER2	-0.688495	4.7276	-5.58385	7.38177e-07	3.9819e-06
CNTRL	-0.687418	6.21734	-7.90572	1.19839e-10	1.47125e-09
RBM4	-0.686857	6.33427	-4.91127	8.40522e-06	3.64158e-05
LRRC37A2	-0.686229	5.04728	-5.67775	5.22395e-07	2.90854e-06
TRAF3IP3	-0.685705	8.51721	-7.42112	7.46744e-10	7.69244e-09
RBBP7	-0.685341	7.64228	-6.64733	1.39227e-08	1.07699e-07
RAB37	-0.683896	7.51629	-7.3911	8.36531e-10	8.49187e-09
RBFA	-0.683668	5.73432	-8.48492	1.36387e-11	2.09711e-10
CLUAP1	-0.683502	5.0558	-8.55296	1.05801e-11	1.68036e-10
LTA	-0.683446	4.79334	-7.6048	3.72964e-10	4.0977e-09
MARCH8	-0.68338	9.71979	-2.89667	0.00539344	0.0122839
APOBEC3C	-0.682986	7.1273	-6.3055	5.04107e-08	3.48678e-07
PITPNA	-0.681826	6.79406	-8.33382	2.39977e-11	3.46644e-10
FBXO7	-0.680716	11.2048	-3.50203	0.000921495	0.00254557
SNX5	-0.680677	7.17013	-7.50791	5.37857e-10	5.74828e-09
ACOT4	-0.680562	3.5752	-7.82465	1.62666e-10	1.94935e-09
PARP11	-0.680403	4.74212	-5.60581	6.80913e-07	3.70969e-06
CISH	-0.680264	7.52734	-7.29901	1.18513e-09	1.16352e-08
EIF4B	-0.679495	8.81237	-6.47083	2.70775e-08	1.98795e-07
SF3A3	-0.678087	5.96944	-5.70457	4.73166e-07	2.65986e-06
C15orf39	-0.677273	7.0372	-5.9091	2.21744e-07	1.33376e-06
IGFBP3	-0.677166	4.53872	-6.12826	9.79331e-08	6.39983e-07
GPA33	-0.676625	5.02989	-6.90917	5.17845e-09	4.40502e-08
SERTAD2	-0.675944	8.06625	-7.01935	3.41383e-09	3.02495e-08
FOXJ3	-0.675725	7.24892	-9.70914	1.50006e-13	3.64754e-12
ZNF385A	-0.675704	5.0931	-7.75859	2.08685e-10	2.43797e-09
PKD2	-0.675183	3.85307	-4.62334	2.31056e-05	9.03978e-05
CCT4	-0.674515	8.75581	-5.14705	3.61876e-06	1.69927e-05
KIR2DL1	-0.674389	6.08576	-7.13656	2.19117e-09	2.01855e-08
LENG8	-0.674267	5.90336	-5.92812	2.06605e-07	1.25049e-06
TCEA2	-0.673174	4.73181	-9.21821	9.00555e-13	1.80499e-11
ENTPD6	-0.672654	6.12206	-7.69921	2.61113e-10	2.97835e-09
UPF3A	-0.672387	5.88439	-4.72829	1.6022e-05	6.50366e-05
TRAPPC6A	-0.672382	6.62041	-6.43878	3.05479e-08	2.21041e-07
SMAGP	-0.671622	5.08726	-7.98716	8.81888e-11	1.11543e-09
TMEM116	-0.671463	4.35215	-6.28578	5.42838e-08	3.73409e-07
TMX2	-0.67091	7.47166	-6.25607	6.06822e-08	4.13944e-07
GBP3	-0.670718	6.51029	-2.30648	0.0248553	0.0472443
FNBP1	-0.670335	9.48115	-9.10039	1.38936e-12	2.70268e-11
DIS3L	-0.67006	4.34009	-5.2982	2.09565e-06	1.03398e-05
NOP14	-0.669852	5.50361	-8.02817	7.55777e-11	9.74587e-10
WDR35	-0.669756	4.21872	-6.6588	1.3333e-08	1.03456e-07
MAGEE1	-0.669709	3.69933	-10.1337	3.24915e-14	9.32886e-13
C1orf109	-0.669546	3.28842	-5.37979	1.5577e-06	7.88083e-06
SIGMAR1	-0.669447	5.51219	-6.44051	3.03507e-08	2.19995e-07
NAE1	-0.669123	6.67032	-4.64012	2.17961e-05	8.58099e-05
LETMD1	-0.668566	6.65192	-8.22341	3.62983e-11	5.01029e-10
RGCC	-0.668538	7.73902	-2.79834	0.00705657	0.0156153
CLEC2D	-0.668352	4.85721	-3.61869	0.00064241	0.00183481
IER5	-0.667847	7.71923	-4.00598	0.000186121	0.000602671
CHCHD10	-0.667842	7.52247	-6.18774	7.83905e-08	5.24009e-07
HABP4	-0.667508	5.27979	-10.6065	6.05674e-15	2.07068e-13
FAHD1	-0.666843	3.56653	-5.37836	1.56588e-06	7.91585e-06
SCAP	-0.666011	7.46458	-8.86885	3.26914e-12	5.81621e-11
SCML4	-0.665798	3.13506	-7.09083	2.60504e-09	2.35996e-08
LAGE3	-0.665521	5.94202	-5.75244	3.96433e-07	2.26608e-06
TGM3	-0.665498	4.60501	-5.45161	1.1986e-06	6.1761e-06
PRPF19	-0.665476	6.51307	-5.98338	1.68188e-07	1.03698e-06
SIGLEC8	-0.665448	3.50161	-7.18667	1.81273e-09	1.70115e-08
C7orf31	-0.665213	5.25227	-6.7283	1.02566e-08	8.13462e-08
CIB1	-0.665207	8.28405	-6.66223	1.31613e-08	1.02314e-07
CAMK4	-0.664665	3.84215	-7.183	1.8381e-09	1.7211e-08
CHST12	-0.664598	6.52686	-6.04777	1.32292e-07	8.39588e-07
PCMTD2	-0.664168	7.99798	-4.23286	8.77224e-05	0.000305143
PAICS	-0.664085	5.72658	-3.67755	0.000534284	0.00155609
ZFP82	-0.664045	4.54288	-7.32591	1.07045e-09	1.06173e-08
ULK3	-0.664045	6.3727	-7.96818	9.47195e-11	1.18489e-09
ZBTB20	-0.663785	7.24059	-7.60978	3.66e-10	4.03532e-09
PTBP1	-0.663717	7.91277	-9.26529	7.57549e-13	1.54302e-11
MID1IP1	-0.662709	7.12897	-7.15616	2.03454e-09	1.88674e-08
CS	-0.662703	7.93603	-7.86382	1.40335e-10	1.70429e-09
PTDSS1	-0.662382	8.22558	-7.5192	5.15397e-10	5.53181e-09
RHOBTB3	-0.661729	4.71981	-5.45305	1.19232e-06	6.1488e-06
TMEM245	-0.661143	5.78139	-6.22226	6.88832e-08	4.64166e-07
CARNMT1	-0.661098	3.63754	-3.83299	0.000326104	0.000997228
NUDT9	-0.660121	5.25659	-5.87838	2.48562e-07	1.48086e-06
CRYZ	-0.659372	5.20065	-3.43374	0.00113497	0.00306576
MARS2	-0.658509	3.7003	-10.7252	3.98877e-15	1.44228e-13
ZSCAN18	-0.658395	5.28982	-6.94991	4.43908e-09	3.84915e-08
HCST	-0.657593	8.28308	-6.27034	5.75202e-08	3.93784e-07
MEOX1	-0.657473	3.00184	-6.14312	9.26377e-08	6.07911e-07
SEC14L1	-0.655805	8.96273	-5.50614	9.81781e-07	5.15415e-06
LSS	-0.65568	6.64962	-7.6748	2.86317e-10	3.24226e-09
HSD17B8	-0.655624	5.79662	-7.95343	1.00128e-10	1.24757e-09
AKT1	-0.655501	6.97533	-6.64247	1.41805e-08	1.09558e-07
ZNF26	-0.655471	2.92073	-5.93836	1.98884e-07	1.20842e-06
GPR174	-0.655316	2.70519	-6.63245	1.47267e-08	1.13499e-07
CD96	-0.655001	3.16707	-4.59379	2.56006e-05	9.92615e-05
TAP2	-0.654537	5.95494	-5.73214	4.27345e-07	2.42434e-06
TMEM154	-0.653982	9.14572	-5.362	1.662e-06	8.34792e-06
SHPRH	-0.653519	5.01736	-3.0225	0.00379396	0.00900886
SH2D3A	-0.65336	3.52766	-7.40081	8.06358e-10	8.23891e-09
IRF8	-0.652988	8.1038	-4.78951	1.29236e-05	5.36217e-05
CBFA2T3	-0.652872	5.72738	-5.09916	4.29848e-06	1.98429e-05
ACVR2A	-0.65127	4.54769	-7.32964	1.05544e-09	1.04934e-08
CDC23	-0.650756	5.528	-5.46664	1.1345e-06	5.88934e-06
MAPRE2	-0.650754	8.34228	-8.86831	3.27569e-12	5.81621e-11
FCGBP	-0.650581	4.13139	-6.91535	5.05873e-09	4.31782e-08
METAP1	-0.650457	6.62596	-5.34769	1.75082e-06	8.76596e-06
RTP4	-0.650044	6.24602	-2.69622	0.00927476	0.0198483
WDR75	-0.649493	4.90077	-4.02859	0.000172823	0.000563956
EID2	-0.649355	5.1107	-5.22143	2.7673e-06	1.33338e-05
MRS2	-0.64908	5.13371	-4.93856	7.629e-06	3.34222e-05
IGSF8	-0.648997	4.86009	-8.36862	2.10665e-11	3.09148e-10
PBX4	-0.648176	5.07908	-8.30906	2.63293e-11	3.76258e-10
MOGS	-0.647765	5.93797	-7.80999	1.7191e-10	2.04839e-09
CD2AP	-0.64756	5.28967	-3.43196	0.00114109	0.00308032
DOK2	-0.647311	7.69597	-5.1339	3.79416e-06	1.77367e-05
CD86	-0.647169	6.33189	-4.81999	1.16082e-05	4.8679e-05
AHSA1	-0.646311	7.61506	-7.00413	3.61619e-09	3.18408e-08
NOD1	-0.645876	6.26534	-8.68103	6.56579e-12	1.08592e-10
DUSP14	-0.644626	4.52925	-8.32005	2.52679e-11	3.62742e-10
ATXN10	-0.644117	5.23822	-7.73452	2.2853e-10	2.64517e-09
DPEP2	-0.643921	8.8922	-3.34081	0.00150172	0.00393445
ZNF14	-0.643726	5.05645	-4.50171	3.51828e-05	0.000132644
ZBTB9	-0.643674	5.02496	-8.39102	1.93727e-11	2.87316e-10
PRKD2	-0.643405	7.31737	-6.2749	5.65439e-08	3.87681e-07
KRBOX4	-0.642947	5.15821	-5.88963	2.38387e-07	1.42363e-06
YTHDC1	-0.642926	8.97647	-7.61388	3.60375e-10	3.98381e-09
SCAF8	-0.642558	7.42054	-6.00065	1.57707e-07	9.80552e-07
SCAF4	-0.64178	4.83506	-4.22156	9.111e-05	0.000315926
LAS1L	-0.641255	5.9134	-9.55806	2.59738e-13	5.96875e-12
ALDOC	-0.640956	6.29755	-6.4285	3.17525e-08	2.28965e-07
FYTTD1	-0.640778	8.13678	-5.42128	1.33903e-06	6.85468e-06
MRPS26	-0.640585	5.63759	-5.28148	2.2267e-06	1.09476e-05
PANK4	-0.640386	6.12439	-7.79563	1.81472e-10	2.15008e-09
INPP4A	-0.640342	6.66028	-6.09511	1.10854e-07	7.15842e-07
DMTN	-0.640107	8.52893	-2.58095	0.0125346	0.025867
SLC16A10	-0.640048	3.12092	-4.42982	4.50186e-05	0.000166181
GIGYF1	-0.639793	6.17477	-6.92263	4.92141e-09	4.21494e-08
PMAIP1	-0.639512	6.902	-3.54187	0.000815226	0.00227607
POMZP3	-0.639477	4.96054	-3.29212	0.00173612	0.00448675
ZNF22	-0.639431	6.37886	-3.87264	0.000287063	0.000889329
UBP1	-0.639059	6.8869	-5.48092	1.07677e-06	5.61058e-06
DHX57	-0.639	4.72433	-7.03375	3.23282e-09	2.87471e-08
ARFIP1	-0.638241	4.93926	-6.2703	5.75282e-08	3.93784e-07
KDM1A	-0.637771	6.43134	-8.35094	2.25079e-11	3.2838e-10
PRPF6	-0.637764	5.91325	-6.74129	9.76547e-09	7.79436e-08
VIPR1	-0.637631	5.99272	-7.70316	2.57249e-10	2.93695e-09
ASTE1	-0.637247	6.2986	-7.35561	9.56712e-10	9.56257e-09
PCID2	-0.636587	6.96533	-5.58357	7.38932e-07	3.98426e-06
AASDHPPT	-0.635687	6.82908	-3.71199	0.000479334	0.00141311
ARMC1	-0.635386	6.53168	-3.84415	0.000314623	0.000965176
LRRC47	-0.635067	7.61353	-6.19199	7.71542e-08	5.16296e-07
FAM134C	-0.634979	7.71135	-10.7801	3.29032e-15	1.21842e-13
RPL12	-0.634354	11.1303	-6.02859	1.42104e-07	8.96418e-07
PELP1	-0.633985	5.46287	-7.89545	1.24563e-10	1.52478e-09
PWP1	-0.63376	7.59299	-5.50831	9.74012e-07	5.11979e-06
C12orf29	-0.633745	5.1084	-3.19405	0.00231707	0.00579244
NDRG2	-0.633638	5.49921	-9.1848	1.01824e-12	2.0247e-11
PDCD4	-0.633353	4.57224	-3.73112	0.000451191	0.00133674
FARSB	-0.633244	7.04002	-7.2382	1.49168e-09	1.42762e-08
PUS1	-0.633063	5.04578	-5.34072	1.79577e-06	8.96601e-06
GLO1	-0.632943	7.54351	-4.93414	7.74978e-06	3.38962e-05
DEXI	-0.632654	5.7663	-7.37982	8.72995e-10	8.81921e-09
E2F5	-0.632215	4.12988	-4.30795	6.81227e-05	0.000242409
DCTD	-0.632054	5.08794	-4.51253	3.3897e-05	0.00012822
ATG14	-0.631376	5.98954	-5.26027	2.40458e-06	1.17166e-05
CPVL	-0.630729	8.02581	-2.63953	0.0107662	0.0225798
PYGO2	-0.63033	6.21994	-8.10811	5.59606e-11	7.38315e-10
TIAM1	-0.629401	4.81703	-6.82973	6.99198e-09	5.76746e-08
TSPOAP1	-0.628853	4.91134	-6.94256	4.56423e-09	3.94403e-08
DYNLL2	-0.628846	7.46377	-8.24451	3.35362e-11	4.67013e-10
B4GAT1	-0.628733	5.15286	-8.60955	8.56783e-12	1.3889e-10
SLC2A4RG	-0.628661	3.70183	-5.50343	9.9156e-07	5.19518e-06
ADPRHL2	-0.628456	7.17571	-5.21013	2.88258e-06	1.38309e-05
XPC	-0.628186	7.20306	-7.63304	3.35227e-10	3.74541e-09
FUS	-0.628097	5.15476	-4.27349	7.65234e-05	0.000269626
DNAJC7	-0.628007	7.24407	-7.00637	3.58562e-09	3.16599e-08
MBTPS1	-0.62746	6.37954	-5.00815	5.95391e-06	2.67085e-05
C14orf1	-0.627258	5.9566	-5.71929	4.48114e-07	2.52809e-06
TCOF1	-0.627213	5.50509	-6.00105	1.57472e-07	9.8006e-07
GYPC	-0.627099	10.7261	-3.29003	0.00174694	0.00451318
UBTF	-0.626851	5.58839	-5.76583	3.77272e-07	2.16246e-06
CLNS1A	-0.626737	7.30066	-4.03479	0.000169341	0.000553313
IL12RB2	-0.626495	2.9751	-8.68708	6.41983e-12	1.06406e-10
LCMT2	-0.626473	5.9441	-6.87644	5.8605e-09	4.9185e-08
DDB1	-0.626428	7.11785	-7.1712	1.92201e-09	1.79031e-08
ASPSCR1	-0.626331	5.18386	-7.0511	3.02753e-09	2.70945e-08
CRYGS	-0.625947	3.44032	-5.30272	2.06157e-06	1.01837e-05
ZNF256	-0.625894	2.5876	-7.29663	1.19585e-09	1.16947e-08
ORC5	-0.62584	5.98223	-4.86207	1.00055e-05	4.26711e-05
TAPBPL	-0.625654	6.64978	-5.13115	3.83186e-06	1.7893e-05
CMTR2	-0.624679	5.87422	-2.69348	0.00934234	0.0199793
CKAP5	-0.624329	5.81105	-6.18565	7.90059e-08	5.27842e-07
DUS4L	-0.623803	3.50279	-5.56499	7.91139e-07	4.22581e-06
RPS16	-0.623743	11.1625	-5.10813	4.16228e-06	1.92677e-05
MRPS30	-0.623009	6.40581	-4.11305	0.000130803	0.000437559
RNF4	-0.622688	8.57812	-9.11009	1.34055e-12	2.61991e-11
PHF10	-0.622541	6.71565	-6.25728	6.04086e-08	4.12376e-07
PARP16	-0.622256	6.56811	-6.07208	1.2081e-07	7.72581e-07
CHRAC1	-0.621737	6.31558	-9.94457	6.40663e-14	1.73241e-12
AQP3	-0.620968	5.5383	-6.36949	3.96407e-08	2.79109e-07
COG1	-0.62089	5.72983	-7.56873	4.27408e-10	4.65511e-09
SNRNP200	-0.620362	6.03083	-4.83113	1.11609e-05	4.69761e-05
SLC37A1	-0.620218	5.22324	-6.62918	1.49093e-08	1.14625e-07
WHAMM	-0.620148	5.75322	-6.4228	3.2441e-08	2.33259e-07
KIF1BP	-0.619623	5.14156	-4.60814	2.43576e-05	9.48229e-05
PLBD2	-0.619325	5.748	-6.63111	1.48013e-08	1.14004e-07
RNF220	-0.619156	7.16364	-9.34488	5.6583e-13	1.2033e-11
ZNF529	-0.618945	3.3491	-5.15499	3.51685e-06	1.657e-05
EIF4G1	-0.618695	5.97146	-4.46742	3.95806e-05	0.00014794
PPP1R13B	-0.618322	4.71228	-7.55032	4.58196e-10	4.95602e-09
ZMIZ1	-0.617874	7.6818	-5.87624	2.50543e-07	1.49055e-06
FAM19A1	-0.617107	3.13978	-4.03988	0.000166533	0.000544989
VPS36	-0.617095	7.38559	-4.35253	5.85768e-05	0.000211136
ACTR5	-0.616344	6.08947	-8.92009	2.70409e-12	4.93142e-11
ZNF274	-0.616127	6.61371	-6.13615	9.50867e-08	6.23004e-07
ACVR1	-0.615971	5.82054	-3.68327	0.000524747	0.00153045
CALHM2	-0.615951	7.17506	-4.36219	5.66858e-05	0.000205145
RASSF5	-0.615867	7.51503	-5.04426	5.23313e-06	2.37297e-05
LOC101928370	-0.615095	3.3166	-4.93105	7.83521e-06	3.42061e-05
TYW1	-0.61438	5.67301	-7.82291	1.63731e-10	1.96024e-09
EIF3D	-0.61397	9.46192	-7.01579	3.46018e-09	3.06386e-08
EIF3L	-0.613462	10.0788	-4.90665	8.54394e-06	3.69531e-05
SOX8	-0.613424	3.25571	-5.13431	3.78846e-06	1.77166e-05
ZNF75A	-0.613325	4.20156	-4.86498	9.90269e-06	4.22759e-05
SLC46A2	-0.613215	5.05569	-3.52105	0.000869209	0.00241443
DFFA	-0.612762	5.59934	-8.51848	1.20324e-11	1.88478e-10
SAE1	-0.612666	6.55628	-6.19019	7.76757e-08	5.19508e-07
GOLGA8A	-0.612608	4.3391	-5.89	2.38064e-07	1.42237e-06
TRIM14	-0.612476	6.81729	-4.09583	0.000138477	0.000460624
PSME1	-0.6122	10.1186	-5.57768	7.55125e-07	4.06111e-06
UQCC1	-0.611583	6.6127	-8.7945	4.30698e-12	7.44349e-11
NUP210	-0.611326	5.31698	-7.46792	6.25634e-10	6.5634e-09
HNRNPR	-0.611169	7.42314	-5.17542	3.26727e-06	1.54872e-05
ECHS1	-0.611042	7.7924	-6.50875	2.34742e-08	1.74589e-07
ICE1	-0.610948	6.2466	-4.38727	5.20521e-05	0.000189358
SIMC1	-0.610912	5.18741	-4.83326	1.10771e-05	4.66921e-05
PCED1A	-0.610828	6.02468	-6.53308	2.14187e-08	1.60251e-07
KIAA1143	-0.610655	7.66746	-5.42213	1.33487e-06	6.83894e-06
FAM117A	-0.610054	8.81718	-4.19873	9.83472e-05	0.000338029
TRMT11	-0.609487	4.53317	-3.24621	0.00198851	0.00505876
DNAJB2	-0.608956	6.73789	-5.03063	5.49447e-06	2.47626e-05
PRUNE1	-0.608874	7.53119	-7.18938	1.79427e-09	1.68634e-08
SMS	-0.608591	5.50057	-4.33078	6.30594e-05	0.00022593
DDX58	-0.608536	5.88938	-2.98672	0.00419673	0.00984232
LHPP	-0.608419	5.8117	-5.82423	3.03889e-07	1.78316e-06
MEF2C	-0.608229	4.59056	-5.9951	1.61001e-07	9.98063e-07
ILKAP	-0.607848	5.77744	-6.19312	7.68266e-08	5.14378e-07
EMD	-0.607669	5.93568	-5.09722	4.32848e-06	1.99447e-05
TTC16	-0.607635	4.06014	-5.14162	3.6902e-06	1.72894e-05
CAMTA1	-0.607634	2.85968	-5.56881	7.80124e-07	4.18479e-06
LIG1	-0.607353	5.49468	-7.09785	2.53672e-09	2.30807e-08
RASSF1	-0.606676	6.6333	-5.40916	1.39959e-06	7.13848e-06
TMEM42	-0.606573	5.83855	-6.73174	1.01241e-08	8.04988e-08
WDR46	-0.606213	5.28205	-6.72584	1.0352e-08	8.17929e-08
UFM1	-0.605565	7.17189	-3.82681	0.000332623	0.00101593
SDCCAG3	-0.60515	5.41218	-5.59165	7.17306e-07	3.87766e-06
SRP72	-0.604672	7.21039	-4.20005	9.79121e-05	0.000336668
QSOX2	-0.604642	5.1339	-9.60576	2.18346e-13	5.09157e-12
MRPS35	-0.604457	6.78695	-4.09346	0.000139568	0.000464005
MFSD6	-0.604449	3.11045	-4.23201	8.79733e-05	0.000305847
SETX	-0.604305	7.99856	-6.92987	4.78862e-09	4.11527e-08
ZXDA	-0.604087	3.61086	-7.74581	2.18997e-10	2.54893e-09
CABIN1	-0.603826	6.97667	-5.23258	2.65793e-06	1.28612e-05
FAM50B	-0.603719	5.50036	-7.79253	1.83608e-10	2.16924e-09
SMARCA2	-0.603304	6.58984	-6.21193	7.16009e-08	4.81445e-07
DDX20	-0.602826	6.00554	-6.49658	2.45753e-08	1.82023e-07
ZNF83	-0.602054	5.87003	-2.72617	0.00856558	0.0185042
REV1	-0.601825	5.38609	-4.51793	3.32725e-05	0.000126086
POLA1	-0.601731	4.27597	-5.92951	2.05542e-07	1.24526e-06
SLC25A36	-0.601699	7.05415	-4.1505	0.000115509	0.000390433
MRPS18B	-0.601609	6.01489	-5.7981	3.34791e-07	1.94203e-06
RAB11FIP3	-0.60159	5.38977	-6.85699	6.30764e-09	5.27965e-08
GPR146	-0.600799	6.74535	-2.39677	0.0199467	0.038971
ST6GALNAC6	-0.600718	5.81905	-7.28432	1.25283e-09	1.21478e-08
KIR2DL5A	-0.600598	6.45517	-4.43683	4.39526e-05	0.000162437
EP300	0.600134	6.64756	5.60086	6.93435e-07	3.773e-06
ARHGAP18	0.600703	4.26841	4.40807	4.84894e-05	0.000177672
SLC35A5	0.601196	6.68391	4.06716	0.000152225	0.00050249
STX3	0.60127	9.10615	6.90223	5.31613e-09	4.51907e-08
POLE2	0.60138	3.89286	4.21873	9.19772e-05	0.00031851
SNRNP48	0.601435	4.76603	3.97063	0.000208915	0.000668857
CEL	0.601927	3.01415	7.60812	3.68309e-10	4.05366e-09
CREB5	0.601952	9.44662	4.69675	1.7891e-05	7.18029e-05
YIPF6	0.602203	5.43804	4.82712	1.13198e-05	4.75972e-05
CAPNS2	0.602278	4.60946	6.55346	1.98352e-08	1.49923e-07
LSM1	0.602295	6.94637	5.0873	4.48546e-06	2.06151e-05
TEX2	0.602756	5.74113	5.27935	2.24393e-06	1.10151e-05
DGAT2	0.602763	8.9107	5.39477	1.47495e-06	7.49241e-06
NDC80	0.60287	3.21227	2.89133	0.00547343	0.0124524
REEP5	0.602915	8.59233	5.33955	1.80339e-06	8.99329e-06
KLHDC10	0.60311	6.50761	4.8127	1.19103e-05	4.97298e-05
SGO2	0.603147	2.71216	4.17641	0.000105958	0.000361953
CKS1B	0.603198	5.52846	4.16493	0.000110089	0.000374942
LRRC57	0.603408	5.86981	4.76517	1.40779e-05	5.76675e-05
GNA15	0.60513	6.92678	6.40728	3.43908e-08	2.46043e-07
ZNF106	0.605704	8.43967	7.50521	5.43373e-10	5.8023e-09
SLC31A2	0.606417	9.12287	4.89681	8.84743e-06	3.8095e-05
DNTTIP1	0.606424	7.56638	7.63884	3.27962e-10	3.67078e-09
GDE1	0.607559	7.75768	6.54647	2.03648e-08	1.5328e-07
TMOD3	0.608209	5.62633	3.87993	0.00028039	0.000871289
KCTD21	0.608301	6.00164	6.94591	4.50682e-09	3.8998e-08
PARP9	0.608364	7.7199	3.83679	0.000322145	0.000986325
XRCC2	0.609017	6.08763	5.11822	4.01408e-06	1.86398e-05
LOC285147	0.609609	4.80848	4.04617	0.000163122	0.000534663
CEP19	0.610284	7.05902	3.86972	0.000289778	0.000896191
SLC22A16	0.610739	4.47068	4.35475	5.81373e-05	0.000209853
GUSB	0.610758	7.63448	5.26952	2.32531e-06	1.13657e-05
RB1CC1	0.611184	8.70037	5.05752	4.9905e-06	2.27777e-05
MFF	0.611463	6.975	4.29691	7.07122e-05	0.000250771
TMEM208	0.611761	6.70476	5.95316	1.88227e-07	1.15036e-06
ZNF721	0.612844	8.70722	4.42109	4.63817e-05	0.00017071
C2orf69	0.612956	6.41091	4.44988	4.2033e-05	0.000156274
ZMPSTE24	0.613116	8.38634	6.16999	8.37761e-08	5.55864e-07
IFITM1	0.613814	12.2291	6.78746	8.20275e-09	6.65717e-08
ARF4	0.61543	8.40529	5.70032	4.80642e-07	2.69585e-06
TECPR2	0.615496	6.88229	4.36491	5.61637e-05	0.00020349
SIRT5	0.616092	3.37684	4.94119	7.55794e-06	3.31456e-05
JUNB	0.616358	7.36519	6.32576	4.67188e-08	3.25295e-07
SEC61G	0.61691	6.72026	4.25414	8.16717e-05	0.00028576
CHIC2	0.617506	8.48096	7.11645	2.3644e-09	2.16383e-08
SEPT7	0.617717	3.27212	5.45868	1.16804e-06	6.04346e-06
FAM172A	0.617747	7.05276	4.90026	8.74003e-06	3.76713e-05
E2F3	0.618336	7.40984	6.56797	1.87798e-08	1.42806e-07
PIGF	0.618775	7.09827	5.49978	1.00491e-06	5.25259e-06
MSMO1	0.61895	6.30137	3.29871	0.00170253	0.00441175
HJURP	0.61896	3.67239	4.77416	1.36402e-05	5.6076e-05
VAV3	0.619847	5.87607	5.28556	2.19398e-06	1.0808e-05
HOMER3	0.620584	5.34517	4.9554	7.18543e-06	3.1645e-05
ATP5L	0.620685	9.51962	6.017	1.48378e-07	9.29919e-07
PBK	0.620989	2.847	3.44832	0.00108576	0.00294553
MZT2B	0.622067	6.65005	4.57571	2.72547e-05	0.000105155
ANPEP	0.622418	8.29721	5.3065	2.03345e-06	1.00527e-05
TFF3	0.62247	4.67317	5.8841	2.43337e-07	1.45043e-06
GPSM2	0.62251	4.00883	5.814	3.15634e-07	1.84284e-06
TRIB1	0.622575	8.37002	4.85911	1.01104e-05	4.30603e-05
VAMP7	0.623	8.34423	5.18067	3.20595e-06	1.52252e-05
BATF	0.623089	7.45806	7.0376	3.18619e-09	2.83727e-08
LMBR1	0.623238	4.35702	4.94506	7.4547e-06	3.27715e-05
GNB4	0.623659	4.77367	4.6857	1.8595e-05	7.43266e-05
SLC38A2	0.62382	9.46682	5.59292	7.1398e-07	3.86634e-06
HPD	0.624885	3.5581	4.93068	7.84565e-06	3.42398e-05
YIPF4	0.625421	5.40853	4.66202	2.0196e-05	8.00125e-05
B3GNT5	0.625604	4.49012	5.08961	4.44831e-06	2.04593e-05
TLR1	0.627258	9.49391	6.46509	2.76686e-08	2.02189e-07
FAM198B	0.627409	4.04762	3.80369	0.000358172	0.00108603
MCM10	0.627596	3.02047	4.08033	0.000145752	0.000483156
HIST1H3G	0.62826	5.37585	7.93294	1.08161e-10	1.33572e-09
TMEM185B	0.629268	5.27496	5.07866	4.62655e-06	2.11859e-05
KIF5B	0.63088	9.18024	7.88721	1.28494e-10	1.56678e-09
MPC2	0.631211	7.33725	5.65785	5.62168e-07	3.10728e-06
ADAMTS2	0.631697	3.97246	8.07149	6.42178e-11	8.42237e-10
UGP2	0.631923	8.64958	5.67539	5.26964e-07	2.92947e-06
RMI1	0.632338	6.80934	5.58503	7.34992e-07	3.96813e-06
NIPSNAP3A	0.63261	5.7501	2.76628	0.0076939	0.0168591
OMA1	0.632648	6.93536	3.54312	0.000812085	0.00226982
GPN3	0.633112	6.16522	3.78309	0.000382521	0.00115206
KIAA1033	0.633134	8.73248	5.92385	2.09911e-07	1.26867e-06
PKM	0.633315	9.53225	5.70462	4.7307e-07	2.65986e-06
TPK1	0.633767	6.59229	3.46767	0.00102361	0.00279384
FSTL1	0.633986	5.50741	3.35361	0.00144523	0.00380473
TCTEX1D1	0.634387	2.57566	3.65277	0.000577483	0.00166721
ANKRD9	0.634609	4.92379	3.34187	0.00149696	0.00392525
ETFA	0.634675	7.93187	4.51778	3.32897e-05	0.000126113
MRPL36	0.634728	6.21918	4.14522	0.000117557	0.00039682
RAD51AP1	0.634827	3.02582	3.57469	0.000736559	0.00207817
DERL2	0.635024	7.68872	7.58205	4.06438e-10	4.4499e-09
TAF12	0.635508	6.38462	5.91501	2.16931e-07	1.30669e-06
ATP6V1E1	0.635714	8.54259	7.72832	2.33941e-10	2.69785e-09
HCK	0.636417	10.9128	7.42349	7.40085e-10	7.64267e-09
CDC42SE1	0.637034	9.10996	4.73247	1.57888e-05	6.41731e-05
SLC2A5	0.637552	5.11527	4.05395	0.000158997	0.000522509
CRIPT	0.637799	5.37809	4.19345	0.000100097	0.000343428
ZBTB16	0.638046	6.40073	2.96772	0.00442654	0.0103004
CDK14	0.638228	6.41391	5.45146	1.19925e-06	6.1769e-06
ATP5I	0.638653	7.20571	5.45747	1.17318e-06	6.06036e-06
TK2	0.638689	5.73896	7.81713	1.67338e-10	1.99961e-09
ACTR1A	0.638721	7.63639	7.17967	1.86144e-09	1.74035e-08
NEDD4L	0.639141	5.02569	3.24659	0.00198629	0.00505619
ETF1	0.639268	6.47003	5.84794	2.78304e-07	1.64436e-06
XRN1	0.639647	3.87195	4.31907	6.56088e-05	0.000234195
BLM	0.639747	4.84737	3.70666	0.000487463	0.00143472
UROD	0.640498	7.34954	4.96623	6.91368e-06	3.0609e-05
REPS2	0.640633	7.5851	4.44706	4.24408e-05	0.000157453
PSMD4	0.641029	8.58855	7.76847	2.01053e-10	2.35318e-09
FKBP15	0.641155	5.77086	4.37881	5.35713e-05	0.000194603
ABHD2	0.641697	7.44306	5.59198	7.16442e-07	3.87466e-06
GP9	0.642612	6.72458	5.72503	4.3872e-07	2.48179e-06
VPS25	0.642615	6.5762	6.32274	4.72518e-08	3.28445e-07
LYPLAL1	0.64281	6.63791	4.19308	0.000100221	0.000343594
RAB10	0.643011	9.79121	6.09649	1.10284e-07	7.129e-07
ZNF254	0.643217	3.84678	4.43092	4.48496e-05	0.000165654
TMEM30A	0.643513	7.65928	5.4963	1.0178e-06	5.31654e-06
COTL1	0.644009	5.54703	6.04297	1.34682e-07	8.526e-07
TRAPPC5	0.644164	7.97002	7.21496	1.62879e-09	1.54821e-08
LBR	0.644194	9.98484	4.94164	7.54585e-06	3.31041e-05
TMEM256	0.644334	5.29941	3.66177	0.000561413	0.00162492
ADORA2B	0.64481	4.58867	5.68755	5.03842e-07	2.81671e-06
PSENEN	0.645357	6.83792	7.04165	3.13766e-09	2.80201e-08
IL1RN	0.645474	9.19837	5.18547	3.15096e-06	1.49981e-05
MFAP3	0.646352	5.10883	3.87885	0.000281366	0.000874054
NMI	0.646788	9.42546	6.12328	9.97734e-08	6.50653e-07
RAE1	0.646839	7.98888	6.00088	1.57574e-07	9.80212e-07
NPTN	0.647878	9.89383	5.5752	7.62024e-07	4.0959e-06
VCAN	0.648296	7.99988	2.67378	0.00984104	0.0208808
KCTD12	0.64963	10.0014	4.80083	1.24185e-05	5.17142e-05
TMEM91	0.649913	5.67019	6.53983	2.08809e-08	1.56788e-07
FAM101B	0.650067	9.92705	4.73193	1.58187e-05	6.42529e-05
AQP9	0.650283	11.435	7.81972	1.65717e-10	1.98212e-09
MAD2L1	0.650436	4.06336	3.53374	0.000835914	0.0023302
SRA1	0.651475	7.774	7.48322	5.90475e-10	6.23152e-09
ARRDC4	0.651726	6.84697	2.56102	0.0131939	0.0270718
VEGFA	0.652122	5.62957	3.81383	0.000346752	0.00105548
HIGD1A	0.652996	8.52634	4.7129	1.69087e-05	6.82166e-05
TTC32	0.65319	6.83632	5.23659	2.6197e-06	1.26958e-05
TCAIM	0.653712	3.40628	4.12302	0.000126551	0.000424897
FCGR1A	0.653794	2.66568	6.51427	2.29916e-08	1.71202e-07
TCEB1	0.654414	4.05295	4.55671	2.91056e-05	0.000111474
ORMDL2	0.654754	7.83009	5.86995	2.56469e-07	1.52291e-06
YOD1	0.654822	4.97158	2.63761	0.0108205	0.0226766
GTSE1	0.655303	4.47614	4.07168	0.000149974	0.000495974
BAMBI	0.655503	3.77221	5.7321	4.27404e-07	2.42434e-06
RNF146	0.655578	6.01418	3.70078	0.000496598	0.00145784
EDEM2	0.656722	6.93323	6.91732	5.02122e-09	4.28871e-08
CDC45	0.657135	4.33897	5.18933	3.10736e-06	1.48018e-05
AGPAT2	0.657678	5.74939	7.90796	1.1883e-10	1.4603e-09
CNEP1R1	0.658354	8.14682	5.90427	2.25761e-07	1.35597e-06
KMT5A	0.659028	5.17225	6.9532	4.38419e-09	3.80853e-08
METTL22	0.659997	6.29044	9.48465	3.39438e-13	7.61884e-12
CLEC4A	0.661261	8.04381	4.21473	9.32191e-05	0.000321943
RTN3	0.661271	9.65457	5.80796	3.22774e-07	1.87841e-06
MXD3	0.661533	6.63592	8.58268	9.47029e-12	1.52143e-10
AP2A1	0.662075	5.3002	7.09418	2.57218e-09	2.33188e-08
GALNS	0.662472	7.26898	8.7525	5.03397e-12	8.58169e-11
LAT2	0.663618	5.23142	7.80919	1.72429e-10	2.05262e-09
DEF8	0.663835	6.03818	7.07005	2.81806e-09	2.53645e-08
ACTR2	0.664249	8.46753	3.97329	0.000207114	0.000663939
PDE6H	0.66555	2.571	6.69172	1.17752e-08	9.21669e-08
SLFN12	0.665714	4.93016	4.34491	6.01105e-05	0.000216063
CCDC125	0.666826	5.07674	5.9656	1.79705e-07	1.10149e-06
SLC35B3	0.666876	6.6974	4.35065	5.89507e-05	0.000212361
BLOC1S2	0.667255	7.84712	4.86093	1.00457e-05	4.28283e-05
SLC31A1	0.667822	5.64191	5.99718	1.59761e-07	9.91358e-07
MFSD13A	0.668193	5.21361	7.24583	1.44925e-09	1.39019e-08
MR1	0.669056	5.13413	4.92474	8.0128e-06	3.48722e-05
ATP5F1	0.669779	10.2464	5.1207	3.97857e-06	1.85023e-05
TMLHE	0.670615	4.66209	7.45489	6.57247e-10	6.84355e-09
LHFPL2	0.671114	5.61592	5.7633	3.80824e-07	2.18083e-06
B3GNTL1	0.671294	5.7174	6.30149	5.11756e-08	3.53774e-07
ROGDI	0.673588	7.09561	4.93972	7.59739e-06	3.32953e-05
SSH2	0.673641	5.87535	7.66576	2.9626e-10	3.34881e-09
LAMTOR1	0.67368	9.08813	8.38309	1.99563e-11	2.95274e-10
ARL6IP5	0.67372	9.75897	5.41209	1.38467e-06	7.07098e-06
FBXO6	0.675063	6.60488	3.42367	0.00117014	0.00315127
MAPRE1	0.675182	7.69274	5.12318	3.94313e-06	1.83579e-05
DHRS7B	0.675843	6.2189	8.01422	7.96522e-11	1.02083e-09
FAM63B	0.675968	5.57598	5.73099	4.29152e-07	2.43206e-06
IKBIP	0.676114	6.2533	3.72771	0.000456089	0.00134902
MRVI1	0.676683	6.50225	3.89753	0.000264898	0.000827609
LILRA5	0.676761	4.83783	6.285	5.4441e-08	3.73876e-07
PTPRE	0.676784	6.26037	5.91446	2.17369e-07	1.3087e-06
GPCPD1	0.677055	8.43022	4.70274	1.75199e-05	7.05009e-05
SIGLEC16	0.67718	5.1762	4.96182	7.02308e-06	3.10276e-05
CXorf21	0.677967	6.25472	6.10715	1.05977e-07	6.87536e-07
SH3BGRL	0.678282	9.33918	5.86889	2.57483e-07	1.52821e-06
GGA1	0.678587	3.66957	4.42245	4.6166e-05	0.000170016
LAMTOR2	0.679202	6.58385	6.05437	1.29072e-07	8.20395e-07
C1D	0.679466	7.46749	4.36421	5.62979e-05	0.000203917
PLOD1	0.679482	6.77444	6.95551	4.34616e-09	3.78164e-08
SCAND1	0.679641	7.38398	7.66511	2.9698e-10	3.35321e-09
ROCK1	0.679672	2.84968	8.41662	1.76043e-11	2.64213e-10
WNK1	0.679798	4.11698	3.60867	0.000662778	0.0018874
NFE2	0.680316	9.97318	6.66521	1.30144e-08	1.01235e-07
PRDX4	0.68056	6.69713	2.84585	0.00620134	0.0138993
FAH	0.68327	5.23722	6.4589	2.83214e-08	2.06238e-07
RPL27A	0.684393	6.25914	5.0978	4.31948e-06	1.99106e-05
ZNF516	0.685574	6.66278	5.39287	1.48523e-06	7.53848e-06
MSRB1	0.685827	11.354	7.74818	2.17051e-10	2.52864e-09
RBBP8	0.686252	5.35299	4.11375	0.000130498	0.000436863
RSBN1	0.686938	6.98882	5.8582	2.67907e-07	1.58708e-06
CLIC4	0.687806	4.56128	4.68292	1.87762e-05	7.49317e-05
CEBPA	0.688025	8.11982	7.29458	1.20514e-09	1.17672e-08
PIK3AP1	0.688509	6.29259	3.92639	0.000241253	0.000761318
TMEM110	0.688595	5.68636	6.67781	1.24101e-08	9.68949e-08
WRB	0.689198	6.31311	4.51714	3.33635e-05	0.000126354
SLCO3A1	0.689349	7.37296	6.70293	1.12876e-08	8.85162e-08
TROAP	0.691225	4.71748	6.24065	6.42954e-08	4.36298e-07
CMTM2	0.692001	10.4268	4.87706	9.4885e-06	4.06738e-05
GOLGA1	0.692425	6.57104	6.79422	7.99592e-09	6.50193e-08
MEGF9	0.692726	10.2178	7.1482	2.09679e-09	1.94015e-08
CSAD	0.692793	4.33821	4.16843	0.000108813	0.000371099
MRPL47	0.693755	6.29495	3.96043	0.000215979	0.000689188
CD38	0.693821	5.72709	3.18969	0.0023467	0.00585719
TNFAIP8L3	0.694682	3.35341	5.68397	5.10546e-07	2.84957e-06
LRRC6	0.695248	5.71474	4.46741	3.95819e-05	0.00014794
CD36	0.695296	7.99123	3.44546	0.00109526	0.00296872
DICER1	0.695514	9.38815	6.01449	1.49778e-07	9.3682e-07
TLR6	0.695711	6.20282	5.35818	1.68527e-06	8.4614e-06
RNF217	0.69627	4.19223	5.15268	3.54612e-06	1.66949e-05
VCPKMT	0.697342	7.18894	3.81962	0.000340374	0.00103758
SAMD14	0.698553	4.9494	5.05217	5.08706e-06	2.31594e-05
AURKB	0.699002	3.88459	5.40292	1.43176e-06	7.28774e-06
PSMB3	0.699151	10.1878	8.05877	6.73638e-11	8.77993e-10
CTSK	0.699376	5.93614	7.12618	2.27897e-09	2.09328e-08
DCP2	0.70063	9.31225	6.04722	1.32559e-07	8.40434e-07
CHUK	0.700886	6.77521	5.14692	3.62044e-06	1.69943e-05
BASP1	0.701185	11.9559	7.52308	5.07889e-10	5.46926e-09
TMEM169	0.701519	4.48385	7.47921	5.99498e-10	6.30503e-09
DPM1	0.701532	7.95693	4.40156	4.95781e-05	0.000181252
TIPARP	0.702178	7.65003	5.30476	2.04639e-06	1.01126e-05
ABHD13	0.702545	4.34117	5.09065	4.43178e-06	2.03908e-05
SEP15	0.70361	9.69669	5.90518	2.24999e-07	1.35204e-06
OLR1	0.70362	2.7993	2.83491	0.00638944	0.0142724
STX11	0.703669	7.1492	4.95796	7.12036e-06	3.14132e-05
COQ2	0.70369	5.43704	5.22879	2.69469e-06	1.30139e-05
MTFR2	0.704358	3.2147	4.49359	3.61788e-05	0.000136072
VAMP5	0.704589	6.16099	4.25181	8.23129e-05	0.000287763
ACVR1B	0.704949	6.02233	5.19367	3.05912e-06	1.46053e-05
SPI1	0.705192	8.28539	6.22664	6.77601e-08	4.58074e-07
KIAA0319L	0.706024	6.77984	4.95975	7.07509e-06	3.12355e-05
HIST1H1T	0.706142	5.37922	7.10469	2.47192e-09	2.25401e-08
NFU1	0.706751	5.96798	4.27826	7.53034e-05	0.000265925
MCTP2	0.707392	4.87036	5.258	2.42442e-06	1.18087e-05
CYTH4	0.707546	6.3784	5.98517	1.6707e-07	1.03067e-06
TMEM59	0.707562	10.0502	8.94791	2.43954e-12	4.50794e-11
OSBPL9	0.707944	7.99893	7.58432	4.02967e-10	4.4196e-09
APBB1IP	0.708394	6.28736	6.10754	1.0582e-07	6.86875e-07
HIST1H4J	0.709678	5.56949	4.57072	2.77296e-05	0.000106856
CAB39	0.711166	10.0079	6.41686	3.31738e-08	2.38119e-07
SCFD1	0.711496	6.81265	5.59222	7.15821e-07	3.87296e-06
MAD2L2	0.712458	6.76728	7.28872	1.23216e-09	1.20057e-08
PTPN18	0.712825	3.23914	6.48335	2.58307e-08	1.90422e-07
PYCARD	0.713295	9.57092	7.28914	1.2302e-09	1.20026e-08
ITPKC	0.714658	5.23376	6.11775	1.01861e-07	6.622e-07
ECT2	0.714693	3.2315	3.9648	0.000212926	0.000680484
IL17RA	0.715971	8.94953	8.13028	5.1487e-11	6.86511e-10
MGST2	0.716132	6.21424	7.61127	3.63951e-10	4.0198e-09
NGLY1	0.716433	6.41539	7.39413	8.27007e-10	8.41562e-09
RBPJ	0.716551	8.81763	6.92005	4.96973e-09	4.25052e-08
SFXN1	0.717054	5.89239	3.74149	0.000436611	0.00129907
LOC101926963	0.717435	4.87684	8.01131	8.0529e-11	1.02997e-09
KLF5	0.717457	3.22554	5.83643	2.90441e-07	1.71007e-06
CDC123	0.718481	7.77536	5.47352	1.1063e-06	5.75247e-06
EVI2A	0.719015	9.33911	3.96058	0.000215873	0.000689026
SNX14	0.719067	6.89284	4.68247	1.88053e-05	7.50239e-05
ETFDH	0.719073	4.05564	4.88085	9.36218e-06	4.01735e-05
MLKL	0.719935	8.63428	7.40728	7.86877e-10	8.05297e-09
CETN2	0.72111	6.4696	6.13016	9.72389e-08	6.35777e-07
TOR4A	0.723011	6.05052	6.67068	1.27487e-08	9.92913e-08
GABARAPL2	0.72379	10.4939	7.51551	5.22627e-10	5.60461e-09
PAPSS1	0.724724	9.25658	5.91524	2.16747e-07	1.30659e-06
PCYT1A	0.72555	6.58558	6.2859	5.42586e-08	3.73409e-07
TGFB1I1	0.726223	4.09127	3.33804	0.0015142	0.00396217
ITCH	0.72709	5.68972	5.73469	4.23333e-07	2.40342e-06
LYRM1	0.729174	7.96843	6.49708	2.45295e-08	1.81791e-07
SLC9A8	0.729698	6.499	6.58755	1.74438e-08	1.33374e-07
EPAS1	0.729805	5.52253	4.79925	1.2488e-05	5.19517e-05
DNAJC15	0.730143	6.15158	4.31231	6.71271e-05	0.000239206
IWS1	0.730599	3.3436	5.21227	2.86045e-06	1.37457e-05
NPL	0.731351	8.834	6.94301	4.55656e-09	3.94012e-08
ACTR3	0.731445	11.0046	6.7285	1.02486e-08	8.13342e-08
SLCO4A1	0.731732	4.77067	4.45545	4.12378e-05	0.00015358
TMX4	0.731925	8.87749	5.70169	4.78221e-07	2.68347e-06
SDF2	0.732504	7.29558	7.643	3.22844e-10	3.61994e-09
FOXM1	0.733158	4.1196	5.10166	4.26012e-06	1.96731e-05
FCGR2A	0.734034	3.37081	5.15929	3.46271e-06	1.63297e-05
GLTP	0.734895	6.83767	6.01098	1.5175e-07	9.47739e-07
TNFSF10	0.734989	9.03293	4.80725	1.21411e-05	5.06094e-05
PDE4D	0.735765	2.88785	6.02845	1.42178e-07	8.96437e-07
POLE4	0.73664	5.5278	5.24553	2.53637e-06	1.23157e-05
PLPP3	0.737213	3.06444	6.98243	3.92539e-09	3.43938e-08
PAPOLA	0.737636	6.00462	4.77512	1.3594e-05	5.59593e-05
H3F3A	0.737836	6.37831	4.28558	7.34672e-05	0.0002601
CASP2	0.737885	5.02006	6.38708	3.71051e-08	2.63722e-07
CRLS1	0.740728	6.05249	4.66601	1.99172e-05	7.91078e-05
BCAP29	0.740735	4.12307	4.73394	1.57078e-05	6.38662e-05
SLIRP	0.741634	5.7766	3.97885	0.000203391	0.000653174
PLOD2	0.742794	3.30928	5.82199	3.0642e-07	1.79573e-06
CMTM6	0.743088	2.53927	4.93163	7.81916e-06	3.41479e-05
MICU1	0.743275	7.90425	9.51187	3.07353e-13	6.97352e-12
TLR4	0.743945	7.76408	5.73052	4.2991e-07	2.43525e-06
PTEN	0.744225	9.65556	9.80735	1.05113e-13	2.68606e-12
OIP5	0.744283	3.70549	4.2853	7.35373e-05	0.000260274
PTGR1	0.744349	3.0682	5.2112	2.87144e-06	1.3788e-05
CTSC	0.745006	8.7961	4.66699	1.98492e-05	7.88626e-05
RIN3	0.745828	4.94994	4.989	6.37503e-06	2.83845e-05
FPR2	0.745843	8.89744	5.70372	4.74646e-07	2.66699e-06
SIAH2	0.746403	8.66876	4.12995	0.000123673	0.000416123
SEPHS2	0.746597	8.57614	8.63548	7.77887e-12	1.26755e-10
ANKDD1A	0.746623	4.51711	4.97282	6.7535e-06	2.9921e-05
SHKBP1	0.746695	8.46659	7.261	1.36839e-09	1.3197e-08
C8orf76	0.74758	5.34433	5.84418	2.82213e-07	1.66553e-06
ACTR10	0.747673	8.63421	6.87939	5.79551e-09	4.87048e-08
HBS1L	0.747839	4.48558	4.80324	1.23139e-05	5.12958e-05
NCF4	0.748226	10.0888	8.36295	2.15185e-11	3.15043e-10
GSKIP	0.748342	7.43712	4.03541	0.000168998	0.000552623
B3GNT8	0.748533	6.27937	8.3392	2.35189e-11	3.41937e-10
DNAJA2	0.748902	7.51363	6.78753	8.20068e-09	6.65717e-08
USB1	0.749022	7.32851	9.0479	1.68606e-12	3.22977e-11
PSMD12	0.749067	7.43358	6.28458	5.4528e-08	3.74268e-07
SLC35A1	0.749575	7.90353	5.40004	1.4469e-06	7.36184e-06
RHD	0.750189	3.71515	6.05961	1.26571e-07	8.06956e-07
MYL12B	0.75031	10.2542	8.84723	3.54182e-12	6.22398e-11
SPTSSA	0.750847	5.15021	3.50349	0.000917373	0.00253642
CENPE	0.752289	2.88535	5.77284	3.67616e-07	2.11388e-06
THOC7	0.752494	7.21346	4.58451	2.64366e-05	0.000102219
ALPK1	0.752769	6.07558	6.75988	9.10341e-09	7.31713e-08
C9orf66	0.753263	4.29023	7.15749	2.02437e-09	1.88007e-08
LGALSL	0.753824	4.62335	5.76366	3.80311e-07	2.17889e-06
TMX1	0.753899	6.26117	3.93364	0.000235643	0.00074549
PLXNC1	0.755018	9.38209	5.5874	7.28609e-07	3.93536e-06
HSDL2	0.755335	6.30726	7.48638	5.83463e-10	6.1726e-09
BAD	0.755506	5.21911	8.21741	3.71239e-11	5.11299e-10
RPS11	0.755835	7.05663	4.19593	9.92717e-05	0.000340876
HIST2H2BE	0.755916	7.39441	5.18372	3.17084e-06	1.50813e-05
PPBP	0.756055	11.0088	3.23136	0.00207726	0.00523991
SPC25	0.757484	2.428	4.30816	6.8076e-05	0.000242312
RPL22L1	0.757688	5.53723	2.8847	0.00557435	0.0126476
FGR	0.758433	9.74391	8.54294	1.09831e-11	1.73557e-10
CCDC53	0.758438	6.81058	6.58685	1.749e-08	1.3352e-07
NECAB1	0.758909	2.36281	5.22024	2.77917e-06	1.33808e-05
DHRS13	0.758919	7.51682	7.42563	7.34139e-10	7.58752e-09
SARNP	0.759694	5.5248	4.41497	4.73602e-05	0.000173802
C11orf71	0.75979	5.39589	7.2403	1.47985e-09	1.41738e-08
KCNJ2	0.759973	9.26153	5.45169	1.19826e-06	6.1761e-06
BTBD10	0.760011	6.31149	7.56606	4.31744e-10	4.69826e-09
MACF1	0.760565	4.75468	6.14648	9.14828e-08	6.0096e-07
AQP10	0.761561	5.20186	3.87205	0.000287609	0.000890581
KPNA2	0.761593	7.42974	6.02072	1.46338e-07	9.20354e-07
MAPK6	0.761992	6.75229	4.68365	1.8728e-05	7.47766e-05
EMILIN2	0.762038	4.59891	7.02171	3.38349e-09	3.00231e-08
KCNE3	0.763093	6.40402	6.75414	9.30296e-09	7.46319e-08
PLGRKT	0.765398	6.36109	5.8929	2.35512e-07	1.40914e-06
SESTD1	0.766188	6.97865	6.22569	6.80029e-08	4.58974e-07
SCPEP1	0.766212	4.63625	7.85043	1.47597e-10	1.78582e-09
E2F8	0.767721	3.26284	3.76045	0.000411103	0.00123047
YIPF1	0.767983	6.67408	9.40781	4.49423e-13	9.73904e-12
TM6SF1	0.769228	7.81999	6.72607	1.03431e-08	8.17929e-08
RALB	0.76933	9.97846	8.98025	2.16462e-12	4.04762e-11
CTSL	0.769835	6.23166	5.17209	3.30666e-06	1.56443e-05
FPGT	0.771075	6.09368	4.82898	1.12456e-05	4.73007e-05
ITGB3	0.771691	4.13912	4.77265	1.37125e-05	5.63177e-05
S100A11	0.771984	11.0666	8.28669	2.86309e-11	4.05454e-10
SIRPA	0.773923	5.12754	7.87097	1.36601e-10	1.66078e-09
MCMBP	0.774099	6.92736	9.85467	8.85954e-14	2.30146e-12
DYNLT1	0.77474	9.88098	7.19868	1.73224e-09	1.63416e-08
GRN	0.774751	9.36569	7.53998	4.76465e-10	5.13592e-09
ACRC	0.775068	4.79111	4.76882	1.38986e-05	5.70188e-05
DHRS7	0.77576	9.60542	8.51272	1.22939e-11	1.91617e-10
CDK1	0.776225	3.73116	4.15457	0.000113956	0.000386435
LILRA3	0.776941	7.71471	3.16092	0.00255157	0.00631325
ATP6V0E1	0.777452	11.2753	9.30883	6.4573e-13	1.34361e-11
UHRF1	0.777589	4.30227	5.28754	2.17828e-06	1.07348e-05
ATP2C2	0.777861	4.23178	4.93783	7.64859e-06	3.34963e-05
ALG14	0.777914	4.16068	4.19408	9.98877e-05	0.000342804
TCN2	0.778101	5.96627	6.43005	3.15685e-08	2.279e-07
PHF21A	0.779284	7.02162	8.42627	1.69802e-11	2.5607e-10
F8	0.779775	5.58841	4.84634	1.05774e-05	4.47605e-05
GLRX2	0.780604	6.48626	6.74335	9.68984e-09	7.74385e-08
ACAP2	0.780901	6.57308	6.73542	9.98442e-09	7.94889e-08
ACPP	0.781113	6.30494	5.43212	1.28708e-06	6.61304e-06
ATP5C1	0.781618	8.91301	5.15259	3.54735e-06	1.66949e-05
DPY30	0.781997	6.69907	5.79479	3.38922e-07	1.96418e-06
ACSL3	0.782733	6.61638	6.09058	1.12745e-07	7.26188e-07
USP32	0.783535	7.63226	9.98978	5.44475e-14	1.48835e-12
LAMTOR3	0.783709	8.02395	5.8583	2.67802e-07	1.58708e-06
EBLN2	0.783841	7.10889	8.47753	1.402e-11	2.15047e-10
VNN3	0.784414	4.1457	4.8701	9.72519e-06	4.16031e-05
ASAH1	0.784451	10.2325	6.37092	3.94288e-08	2.78085e-07
IER3	0.784551	8.07815	6.15855	8.7442e-08	5.78353e-07
MRPL51	0.785496	7.72811	4.78038	1.33452e-05	5.50618e-05
SLC16A5	0.785614	6.0316	8.49964	1.2909e-11	1.99962e-10
SLF2	0.78581	5.23183	8.21257	3.78048e-11	5.19536e-10
RB1	0.786146	6.58839	4.20187	9.73183e-05	0.00033474
RAP2C	0.7863	7.25225	4.77522	1.35895e-05	5.59593e-05
NAA38	0.787504	7.12063	5.17632	3.25666e-06	1.54485e-05
RAB18	0.788345	6.90306	4.61378	2.38858e-05	9.31889e-05
NAT1	0.78901	6.01168	4.71729	1.66508e-05	6.72628e-05
TRIP4	0.789461	6.94093	8.21029	3.81292e-11	5.23422e-10
NDST2	0.789485	3.85706	6.65356	1.35992e-08	1.05265e-07
TSHZ3	0.790508	6.33922	6.24081	6.42554e-08	4.36262e-07
ST3GAL6	0.791109	5.04595	4.86451	9.91936e-06	4.23327e-05
GP6	0.792028	5.79562	4.86418	9.93091e-06	4.23676e-05
HMGB3	0.79255	4.62621	4.90413	8.62076e-06	3.7234e-05
MCTP1	0.792911	5.56099	5.76991	3.71625e-07	2.13497e-06
MCU	0.793425	6.20728	9.1037	1.37249e-12	2.67401e-11
DUSP13	0.793783	4.98224	5.7199	4.47117e-07	2.52474e-06
PGK1	0.795034	5.20815	6.3226	4.7276e-08	3.28445e-07
FHL2	0.795211	5.44831	4.40801	4.84998e-05	0.000177672
PRKCD	0.795426	8.58605	8.35609	2.2078e-11	3.22483e-10
LILRB3	0.796581	9.73291	7.69629	2.64004e-10	3.00042e-09
GAPDH	0.796856	12.1152	10.0841	3.88113e-14	1.09185e-12
GTDC1	0.798787	6.84613	8.83009	3.77421e-12	6.58624e-11
RIOK3	0.79953	8.19243	4.32369	6.45917e-05	0.00023109
ANOS1	0.799627	2.82717	5.672	5.33587e-07	2.96235e-06
PGM1	0.799776	7.61014	8.94985	2.42213e-12	4.48238e-11
RNF11	0.800322	8.96152	4.86836	9.78501e-06	4.18305e-05
CAPZA2	0.801208	4.17878	7.43299	7.13988e-10	7.40364e-09
MPP7	0.801438	5.23174	6.83466	6.86285e-09	5.67996e-08
TMEM167A	0.8016	8.42185	7.66249	2.99938e-10	3.38124e-09
CREG1	0.801823	9.13497	5.96775	1.78273e-07	1.09325e-06
MICAL1	0.8028	8.12806	6.81603	7.36349e-09	6.05834e-08
INSC	0.804251	3.79493	5.33234	1.85133e-06	9.20308e-06
C4BPA	0.80508	5.56521	3.28676	0.00176398	0.00455404
CAPZA1	0.805363	10.9511	7.89294	1.25749e-10	1.53778e-09
FBXL5	0.806208	10.6466	9.79491	1.09952e-13	2.787e-12
ZDHHC13	0.80657	5.65437	6.80219	7.75871e-09	6.34606e-08
CDC20	0.807088	5.02704	3.93124	0.000237489	0.000750763
CEBPE	0.807267	5.40787	4.16344	0.000110637	0.000376502
RLIM	0.808824	5.20696	4.99382	6.26638e-06	2.80101e-05
TK1	0.809243	5.41797	5.17256	3.30108e-06	1.56238e-05
TRPS1	0.809348	5.28519	6.3743	3.89305e-08	2.75034e-07
ARHGAP24	0.80996	4.52279	8.59894	8.91341e-12	1.43749e-10
SRP19	0.810202	7.34725	5.20818	2.90299e-06	1.39182e-05
UBA3	0.811252	8.56678	5.7891	3.46134e-07	2.00505e-06
ZDHHC3	0.812026	6.5359	8.06716	6.52718e-11	8.53089e-10
ERI1	0.814444	6.08652	7.03493	3.21842e-09	2.86394e-08
UFD1L	0.814523	8.23917	9.72871	1.39733e-13	3.42327e-12
AGO4	0.814722	3.42386	7.48869	5.78393e-10	6.13448e-09
CASP4	0.815422	7.89817	7.803	1.76497e-10	2.09707e-09
MFSD1	0.816525	9.64669	6.80862	7.57253e-09	6.20591e-08
MS4A6A	0.81729	9.59919	8.00466	8.25686e-11	1.0539e-09
VPS9D1	0.817464	5.99192	7.78997	1.85388e-10	2.18615e-09
GYPB	0.818174	6.6277	2.66772	0.00999909	0.0211709
MRPL13	0.818793	4.99841	4.00225	0.000188409	0.000609269
C2orf88	0.818961	6.581	4.05931	0.000156217	0.000514315
USMG5	0.819419	8.87398	5.54792	8.42322e-07	4.48393e-06
NFAT5	0.82016	7.49351	5.19979	2.99232e-06	1.43245e-05
GLA	0.825451	7.72387	10.754	3.60549e-15	1.31125e-13
TMEM56	0.826199	2.95389	5.66079	5.56115e-07	3.07884e-06
RSPH9	0.82636	3.97676	8.43842	1.6226e-11	2.46176e-10
IRAK4	0.827158	7.1042	8.99466	2.05241e-12	3.86661e-11
GK	0.828132	7.51642	6.70444	1.12231e-08	8.80653e-08
H2AFZ	0.828636	8.75075	7.61697	3.56205e-10	3.94467e-09
COPS5	0.828854	7.31005	6.46116	2.80808e-08	2.04843e-07
FAM65C	0.82894	4.94449	3.94442	0.000227535	0.000722206
ABCC2	0.830417	4.02442	8.69699	6.1874e-12	1.03373e-10
IL4R	0.830944	8.46055	8.55838	1.03684e-11	1.65098e-10
ZNHIT1	0.831418	7.63003	9.80041	1.07785e-13	2.74657e-12
CYB5R4	0.831908	8.83986	7.65348	3.10323e-10	3.49518e-09
DLD	0.832176	7.42838	5.34939	1.74001e-06	8.72579e-06
TREML3P	0.832457	4.72368	7.64903	3.15574e-10	3.54795e-09
CCDC126	0.833578	5.32826	5.52916	9.02335e-07	4.77906e-06
NUP214	0.833867	8.58884	8.30145	2.70904e-11	3.85379e-10
DERA	0.834891	6.07281	6.23307	6.61472e-08	4.48379e-07
AGTPBP1	0.835748	6.65049	7.28379	1.25534e-09	1.21627e-08
ZNF230	0.836166	3.59097	7.45441	6.58426e-10	6.85014e-09
RNF7	0.836346	6.341	6.78336	8.33078e-09	6.75234e-08
KCNE1	0.836549	4.42662	6.7666	8.87538e-09	7.14759e-08
TBXAS1	0.837164	7.99563	6.27139	5.7294e-08	3.92609e-07
RABAC1	0.837166	8.79539	7.84727	1.49367e-10	1.80203e-09
ARPC5	0.837389	10.0863	7.62929	3.40001e-10	3.79199e-09
DHFR	0.842226	5.31323	6.07781	1.18254e-07	7.5739e-07
PTPRC	0.842738	6.06097	3.62065	0.000638478	0.00182607
ARPC2	0.843282	10.7264	13.1639	1.10644e-18	1.10179e-16
NME1	0.843473	6.17962	4.61204	2.40302e-05	9.36939e-05
GM2A	0.844811	5.3148	5.63387	6.14103e-07	3.37501e-06
RTCA	0.845072	6.80889	5.59979	6.96164e-07	3.78456e-06
PROK2	0.845301	10.7593	6.58677	1.74948e-08	1.3352e-07
NANS	0.845491	6.25665	8.33748	2.36708e-11	3.42953e-10
TRABD	0.846012	6.40367	8.79215	4.3447e-12	7.48804e-11
FLOT2	0.847417	9.26241	9.31296	6.36028e-13	1.32562e-11
BUB1B	0.847994	4.43328	3.94998	0.000223458	0.000710463
FAM160A2	0.847997	7.06598	8.88977	3.02535e-12	5.43048e-11
SOCS3	0.848151	5.75841	7.04902	3.05146e-09	2.72697e-08
MTX1	0.848649	8.13452	10.6951	4.4333e-15	1.57132e-13
WBP4	0.848739	4.43303	7.49814	5.581e-10	5.93934e-09
HIST1H2AM	0.849408	3.56798	5.60051	6.9433e-07	3.77623e-06
MSRA	0.850498	6.92936	6.92606	4.85806e-09	4.16923e-08
DENND3	0.851117	6.90169	7.285	1.24964e-09	1.21262e-08
CYBA	0.851551	10.8501	9.18026	1.03538e-12	2.05552e-11
LIMK2	0.851905	8.49369	8.05889	6.7333e-11	8.77993e-10
CFLAR	0.85253	9.05681	8.93043	2.60258e-12	4.78106e-11
PHKA2	0.852534	4.78482	9.00729	1.95884e-12	3.71263e-11
KIF20A	0.852869	3.16321	5.97495	1.73555e-07	1.06641e-06
KIAA0930	0.853866	6.86192	7.95401	9.9908e-11	1.24607e-09
CHST13	0.854162	6.15307	4.6982	1.78002e-05	7.15371e-05
CDKN2D	0.854912	8.02098	10.0466	4.43903e-14	1.2377e-12
MELK	0.855143	4.66482	5.03332	5.44197e-06	2.45613e-05
TPX2	0.855685	4.37823	4.44818	4.2278e-05	0.000156933
PCNX1	0.855866	6.95171	8.92989	2.60773e-12	4.7835e-11
MRPS36	0.856379	6.01827	5.72673	4.35965e-07	2.46732e-06
FAM173B	0.856414	3.21743	7.13607	2.1952e-09	2.02077e-08
VPS54	0.857459	6.30596	5.50061	1.00188e-06	5.24211e-06
STS	0.859825	4.56989	5.89814	2.30965e-07	1.38392e-06
C10orf54	0.860943	10.0439	9.3062	6.51981e-13	1.35213e-11
ISCA1	0.861488	7.70452	4.56622	2.81647e-05	0.000108267
ACOT13	0.861799	5.6046	7.90326	1.20951e-10	1.48345e-09
TMEM55A	0.863083	7.37092	5.81328	3.16471e-07	1.84687e-06
KIF2C	0.863506	5.21248	6.89116	5.54336e-09	4.68052e-08
CCNA2	0.864589	3.94335	4.11063	0.000131857	0.000440471
TMEM33	0.866728	6.73813	6.40293	3.49584e-08	2.49501e-07
CPD	0.868681	8.19011	8.417	1.75792e-11	2.64152e-10
GNAI3	0.870341	7.53622	8.51658	1.21182e-11	1.89585e-10
MRPL33	0.871654	7.78806	8.18398	4.20858e-11	5.72102e-10
CD82	0.871949	8.03766	8.8254	3.84042e-12	6.68319e-11
FAM110B	0.873554	3.94344	4.67937	1.90103e-05	7.57213e-05
CDH26	0.875696	4.17707	9.28123	7.14506e-13	1.46485e-11
ETNK1	0.87598	5.66452	5.37516	1.58421e-06	7.98919e-06
GPER1	0.877894	4.96747	6.7399	9.81695e-09	7.83047e-08
PPP4R2	0.878795	3.40447	9.07894	1.5037e-12	2.90968e-11
CLIC1	0.879741	10.6377	9.4652	3.64405e-13	8.09238e-12
UQCR11	0.880023	9.00213	6.50668	2.36588e-08	1.75857e-07
DOK3	0.880329	6.9458	8.94386	2.47643e-12	4.56938e-11
GNG5	0.881056	10.7942	9.56179	2.56235e-13	5.9099e-12
GPBP1L1	0.881186	6.99662	6.74582	9.59986e-09	7.68173e-08
CCNH	0.882506	6.75305	8.06719	6.52633e-11	8.53089e-10
PTPN22	0.884553	6.80982	4.94438	7.47258e-06	3.28286e-05
FOXN2	0.888255	4.14496	7.73982	2.24003e-10	2.59757e-09
FBXO38	0.889747	4.94082	6.311	4.93802e-08	3.42117e-07
FNDC3A	0.889945	7.02252	5.62909	6.24992e-07	3.43035e-06
SEMA4A	0.890182	8.11952	9.01268	1.92021e-12	3.65043e-11
SAP30L	0.890199	5.39989	7.68803	2.7237e-10	3.08711e-09
KIF4A	0.891697	3.87271	6.70863	1.1047e-08	8.67917e-08
ARL6IP6	0.892984	8.22223	6.39836	3.55642e-08	2.5368e-07
TWF1	0.894158	6.03225	4.30889	6.79064e-05	0.000241777
POC1B	0.894546	6.55053	6.01804	1.47806e-07	9.27249e-07
BHLHA15	0.895596	3.66406	3.18961	0.00234725	0.00585738
DHCR7	0.895674	4.90144	5.98855	1.64982e-07	1.01922e-06
MZB1	0.896987	6.30156	2.80081	0.0070096	0.0155251
PLIN3	0.899226	8.35973	9.67378	1.70537e-13	4.07658e-12
MAFG	0.901722	6.65025	9.88576	7.91923e-14	2.07871e-12
TRIP13	0.902213	4.35307	5.77709	3.61869e-07	2.08465e-06
SNRPG	0.903171	7.19477	4.12779	0.000124563	0.00041878
GJB6	0.905311	3.29017	4.30192	6.95265e-05	0.000246915
PRL	0.905642	3.54867	6.77428	8.62165e-09	6.9656e-08
NOP10	0.906065	9.58807	7.72315	2.38546e-10	2.74843e-09
NFKBIZ	0.906936	9.57858	8.6809	6.56898e-12	1.08592e-10
LAIR1	0.90838	6.47419	6.06053	1.26137e-07	8.04594e-07
RPL26L1	0.908406	5.60595	5.35021	1.73485e-06	8.7034e-06
ARMT1	0.908704	6.80938	5.14947	3.58737e-06	1.68579e-05
CYP19A1	0.908732	3.16754	3.75019	0.000424721	0.00126669
RANBP9	0.908814	8.35497	7.15944	2.00944e-09	1.86897e-08
MRPL22	0.910251	4.95809	5.2208	2.77358e-06	1.3359e-05
PPM1M	0.910955	8.26156	8.52706	1.16534e-11	1.82998e-10
NAPG	0.912611	4.58446	7.93954	1.05505e-10	1.30549e-09
ZEB2	0.915279	6.46823	4.47842	3.81145e-05	0.000142924
ABHD5	0.915957	8.28133	6.09001	1.12984e-07	7.26981e-07
SMIM3	0.916458	7.1835	9.16768	1.08441e-12	2.14269e-11
MAP1LC3B	0.918038	9.53326	10.8554	2.52764e-15	9.52382e-14
FIG4	0.918208	7.16284	6.42554	3.21085e-08	2.31266e-07
DBI	0.919294	7.37074	4.93713	7.66767e-06	3.35681e-05
RRAGD	0.919631	6.26815	6.96024	4.26914e-09	3.7172e-08
BAG4	0.920033	4.38812	6.79544	7.95924e-09	6.48051e-08
RNASE4	0.920637	4.59317	4.69242	1.81635e-05	7.2741e-05
ANG	0.920689	4.35684	6.28511	5.44189e-08	3.73876e-07
UBE2F	0.920747	8.04151	7.77783	1.94077e-10	2.27791e-09
ROMO1	0.920918	6.17713	6.15036	9.01646e-08	5.93856e-07
CASP5	0.923311	5.6194	4.55575	2.92022e-05	0.00011181
SERPINA1	0.92335	11.0735	8.67122	6.80986e-12	1.1213e-10
CUTC	0.924545	6.93664	7.64248	3.23481e-10	3.62385e-09
CDC42	0.926852	9.26493	3.23654	0.00204588	0.00517637
TIMM8B	0.928817	7.35857	5.77671	3.62381e-07	2.08664e-06
MYL6B	0.930945	5.29199	7.20663	1.68093e-09	1.59295e-08
LILRA6	0.933041	8.65184	10.4212	1.16634e-14	3.75231e-13
CC2D2B	0.935137	5.01257	6.72589	1.03504e-08	8.17929e-08
RAB20	0.936517	7.49447	5.25613	2.44089e-06	1.18797e-05
SLA	0.936712	10.8021	8.01918	7.81795e-11	1.00504e-09
LRPAP1	0.93704	8.35221	8.90967	2.81036e-12	5.11038e-11
VAPA	0.937971	10.5832	13.4815	4.02722e-19	4.55221e-17
NCAPG	0.938176	3.48743	4.8655	9.88478e-06	4.22282e-05
APH1B	0.938269	6.67932	9.32458	6.09516e-13	1.281e-11
CPNE3	0.938816	8.3263	6.99346	3.76505e-09	3.3035e-08
RGS18	0.93938	9.2622	6.37196	3.92743e-08	2.77151e-07
CSGALNACT1	0.943822	5.50456	6.19995	7.48886e-08	5.02474e-07
GBE1	0.94438	7.44852	7.68932	2.71039e-10	3.07479e-09
RNF144B	0.946792	8.67169	7.18809	1.80305e-09	1.69333e-08
EXT1	0.946871	6.37337	7.36218	9.33212e-10	9.36721e-09
GLT1D1	0.948789	9.46843	11.4852	2.86543e-16	1.42542e-14
SH3GLB1	0.950266	8.542	11.176	8.29301e-16	3.5272e-14
QSOX1	0.950469	6.7167	8.53648	1.12506e-11	1.77338e-10
HIST1H2BK	0.951007	10.6255	8.05816	6.75169e-11	8.7877e-10
CTSA	0.951481	9.1791	10.0184	4.91165e-14	1.35741e-12
DNASE1L1	0.954999	7.83437	9.54035	2.77051e-13	6.32029e-12
C1RL	0.955015	7.03268	8.90362	2.87406e-12	5.2111e-11
APMAP	0.955335	10.0414	8.65904	7.12564e-12	1.1687e-10
S100A6	0.955546	11.2435	8.85538	3.43645e-12	6.06215e-11
PSMC6	0.956461	7.94287	4.40089	4.96918e-05	0.000181541
PSPH	0.956889	3.62485	3.05853	0.00342512	0.00823432
STXBP3	0.95785	6.36808	7.49884	5.56626e-10	5.92868e-09
ANAPC15	0.958175	6.32046	10.6715	4.81764e-15	1.69319e-13
PXYLP1	0.958281	6.62286	3.83876	0.000320119	0.000980599
B4GALT4	0.960307	5.43387	6.19711	7.56884e-08	5.07569e-07
NARF	0.960831	8.01409	10.0063	5.13159e-14	1.41198e-12
RBX1	0.961491	7.95724	7.2189	1.60466e-09	1.53107e-08
FES	0.964816	6.92474	9.37066	5.14849e-13	1.10803e-11
SQRDL	0.964959	9.53821	10.2153	2.42625e-14	7.26543e-13
NUCB2	0.965168	5.732	4.16511	0.000110024	0.000374824
HK2	0.967223	7.92337	7.50034	5.53475e-10	5.90337e-09
CHP1	0.967569	5.56368	7.19891	1.73075e-09	1.63399e-08
CHCHD1	0.967587	7.54108	7.99413	8.59062e-11	1.0916e-09
NXT2	0.967635	6.50425	4.78094	1.33191e-05	5.49901e-05
TMEM120A	0.968964	7.60895	9.31518	6.30869e-13	1.31706e-11
IGSF6	0.970255	9.5221	6.89	5.56759e-09	4.69782e-08
FEM1C	0.971673	6.31134	7.41393	7.67337e-10	7.88515e-09
BIK	0.971695	5.73267	8.14494	4.87292e-11	6.5391e-10
CDA	0.974822	8.99831	6.44216	3.01622e-08	2.18754e-07
AURKA	0.975447	4.76085	5.92816	2.06576e-07	1.25049e-06
ADAM17	0.977912	7.54679	9.66594	1.75458e-13	4.17737e-12
COMMD8	0.978586	7.36795	4.78718	1.30299e-05	5.39738e-05
SLC11A1	0.980205	4.34787	7.98259	8.97176e-11	1.13134e-09
ZNF354A	0.981498	6.04542	5.54584	8.48766e-07	4.51631e-06
STK17B	0.982806	7.6772	7.94812	1.02151e-10	1.269e-09
B3GNT2	0.982991	5.90114	5.52733	9.08395e-07	4.80895e-06
ARPC3	0.983911	10.4068	8.72227	5.63226e-12	9.53684e-11
ERO1A	0.984725	6.48038	6.83725	6.7961e-09	5.63587e-08
OSTF1	0.984754	8.82479	11.0815	1.15051e-15	4.67167e-14
SRPK1	0.98771	6.98772	11.4458	3.27931e-16	1.60099e-14
DTL	0.988348	3.53417	4.11341	0.000130648	0.000437246
STAT5B	0.98924	7.67917	9.92404	6.89822e-14	1.84546e-12
IL10	0.990062	3.92451	6.02756	1.42653e-07	8.98979e-07
LRRFIP2	0.990514	5.91935	8.31015	2.62216e-11	3.75146e-10
RPS27L	0.992049	5.64525	3.89564	0.000266519	0.00083205
TTK	0.99273	3.15207	4.59163	2.57926e-05	9.99136e-05
BCAT1	0.992985	4.31774	8.38015	2.01771e-11	2.98189e-10
SELP	0.993519	6.52477	5.50482	9.86536e-07	5.17262e-06
PSMA4	0.993824	7.7453	5.47618	1.09561e-06	5.70399e-06
CLEC12A	0.995233	8.26322	3.2012	0.0022692	0.00568256
RAB1A	0.996386	6.82762	6.7109	1.09528e-08	8.61061e-08
ASGR2	0.996485	6.976	6.4685	2.7316e-08	2.00195e-07
IL10RB	0.996776	8.97883	12.0392	4.40021e-17	2.78835e-15
IMPA2	0.996833	8.83584	8.97408	2.21458e-12	4.12872e-11
CEACAM21	0.997282	7.15726	6.9465	4.49671e-09	3.89373e-08
COL17A1	0.997872	4.53014	5.62027	6.45635e-07	3.53283e-06
UQCRQ	0.99982	6.59887	5.17786	3.23862e-06	1.53687e-05
STXBP5	1.00055	5.34734	8.1653	4.51428e-11	6.12331e-10
SIRPD	1.00058	5.85098	12.6326	6.17658e-18	4.93615e-16
MTF1	1.0023	7.3433	13.3338	6.43343e-19	6.78322e-17
PPP1R12A	1.00285	8.47338	9.34922	5.569e-13	1.18834e-11
MAPK1	1.00302	7.49854	9.04464	1.70652e-12	3.26398e-11
NFKBIA	1.00489	10.4761	9.48611	3.37635e-13	7.59195e-12
ATP6V1D	1.00562	7.11904	8.42093	1.73227e-11	2.60609e-10
PIK3CB	1.00665	7.33013	9.68407	1.64287e-13	3.95645e-12
UBE2D1	1.00842	8.94426	8.15571	4.67986e-11	6.32058e-10
HEPACAM2	1.01096	3.74002	4.04505	0.000163723	0.000536492
COX7A2	1.01113	9.36699	6.48997	2.51952e-08	1.86174e-07
MSRB2	1.01381	8.44315	7.7576	2.09467e-10	2.44482e-09
SUB1	1.01671	8.98961	4.39456	5.07752e-05	0.000185035
P2RX1	1.02307	7.56611	7.01549	3.46401e-09	3.06509e-08
GBAP1	1.02311	7.33593	7.35546	9.57247e-10	9.56257e-09
BEX1	1.02404	3.92935	4.99889	6.15413e-06	2.75378e-05
CMBL	1.0245	4.2926	6.32215	4.73558e-08	3.28817e-07
BPGM	1.02464	6.95928	3.26045	0.00190673	0.00488141
RP2	1.0253	4.19579	6.42942	3.16433e-08	2.28309e-07
HIST1H4H	1.02764	4.86024	6.35106	4.24827e-08	2.98282e-07
NAMPT	1.02827	10.1668	6.95195	4.40503e-09	3.82226e-08
DLEU2	1.02843	7.30685	8.31938	2.53306e-11	3.63227e-10
B4GALT5	1.02918	8.41903	6.40973	3.4076e-08	2.44176e-07
SLC16A6	1.0306	6.77743	7.57532	4.16906e-10	4.55258e-09
TREML1	1.03175	7.12088	4.32501	6.43033e-05	0.000230189
SLC25A40	1.03229	6.58494	7.19228	1.77472e-09	1.67048e-08
RAB31	1.03332	10.4273	12.6385	6.05947e-18	4.8736e-16
NLRP12	1.03491	7.92914	9.43639	4.04849e-13	8.89605e-12
SIGLEC9	1.03641	6.84803	10.6558	5.09107e-15	1.76947e-13
HHEX	1.03734	7.75143	9.30013	6.66654e-13	1.37801e-11
NUDT16	1.04117	5.65561	5.90301	2.26822e-07	1.36169e-06
CYBB	1.04187	7.79795	6.72083	1.05501e-08	8.32004e-08
RAP1GAP	1.04237	5.6289	2.93599	0.00483643	0.0111591
PPP1R3D	1.0441	8.20039	9.98289	5.58132e-14	1.51906e-12
CLIC2	1.04555	4.37613	4.464	4.00469e-05	0.0001495
C4orf3	1.04565	8.87629	10.3889	1.30757e-14	4.14294e-13
ZNF366	1.04618	4.55284	5.5779	7.54515e-07	4.05956e-06
KBTBD6	1.04624	5.55235	5.17322	3.29325e-06	1.55985e-05
ATP13A3	1.0476	6.63519	6.29489	5.24576e-08	3.62038e-07
NRN1	1.04831	3.99419	7.89598	1.24317e-10	1.52325e-09
RHOT1	1.04872	8.10519	8.88994	3.02337e-12	5.43048e-11
CDADC1	1.05192	3.80036	8.37579	2.05086e-11	3.02375e-10
SOS2	1.05301	7.04231	7.79944	1.78886e-10	2.12143e-09
UBE2C	1.05315	6.31239	7.62566	3.44698e-10	3.83076e-09
HIST1H2AE	1.05584	4.47779	5.85663	2.69467e-07	1.59557e-06
KIF14	1.05743	4.00495	6.05789	1.27384e-07	8.11727e-07
FLT3	1.05896	4.88551	6.34523	4.34237e-08	3.04208e-07
JDP2	1.0602	7.08435	8.14622	4.8495e-11	6.52162e-10
CEACAM4	1.06172	7.98771	8.41432	1.77563e-11	2.66174e-10
PHTF1	1.0642	5.61827	10.5337	7.82909e-15	2.61951e-13
PTTG1	1.06471	7.11897	5.97148	1.75816e-07	1.07977e-06
FBXO9	1.06732	5.1699	8.9237	2.66819e-12	4.88013e-11
C14orf2	1.06732	6.94874	6.5384	2.09941e-08	1.5745e-07
CBS	1.06793	5.22796	6.83227	6.92513e-09	5.72396e-08
COX7B	1.07187	7.51251	4.75641	1.45175e-05	5.93131e-05
[truncated: 418 more rows]

## Sheet: GSE54514 Day 1
Supplementary Data Sheet S1 (GSE54514 Day 1)
gene	logFC	AveExpr	t	P.Value	adj.P.Val
EIF1B	-0.761025	10.4107	-4.60742	2.61928e-05	0.00521548
FTH1	-0.693666	9.48058	-6.09938	1.27923e-07	0.000229292
KLHL2	-0.676622	8.98294	-4.02303	0.00018429	0.0169571
ZFP36	-0.67194	11.147	-4.66222	2.1704e-05	0.00446426
GNG10	-0.669151	8.47947	-4.26821	8.23296e-05	0.0106024
MAP3K8	-0.649843	8.26498	-5.0744	5.16e-06	0.00215808
CYTIP	-0.639982	9.38806	-5.48166	1.20796e-06	0.000947266
MORF4L1	-0.616212	9.71785	-4.73908	1.66526e-05	0.00390983
NPTN	-0.615664	9.03055	-4.41244	5.07959e-05	0.00777239
PRDX3	-0.611031	8.38887	-4.38514	5.5685e-05	0.00841782
CEP350	0.608304	9.09939	4.79589	1.36786e-05	0.0034325
STARD7	0.629636	9.69849	4.58953	2.78455e-05	0.00529361
CTAGE5	0.630305	8.22221	4.79824	1.35676e-05	0.0034325
RAPGEF6	0.633651	8.94674	6.32152	5.65795e-08	0.000177476
SLC30A7	0.637468	9.42792	5.14069	4.08181e-06	0.00176602
UVSSA	0.643074	8.65719	3.73826	0.000457456	0.0302089
MAP3K1	0.647152	11.2024	4.4841	3.98701e-05	0.00667
ASAP1	0.674606	11.2769	3.96044	0.000225632	0.019684
MARCH6	0.681048	9.63452	4.16437	0.000116097	0.0128921
CHD9	0.689497	9.15611	5.26117	2.66057e-06	0.00127231
CREBRF	0.749623	10.0046	3.57344	0.000763083	0.0387628
