# Supplementary material for: Predicting patients with septic shock and sepsis through analyzing whole-blood expression of NK cell-related hub genes using an advanced machine learning framework
Source: Front Immunol. 2024 Nov 28;15:1493895. doi: 10.3389/fimmu.2024.1493895 (PMC11634752; doi:10.3389/fimmu.2024.1493895)
Supplement: Supplementary Table 2 — Excel file for common DEGs in septic shock but not sepsis. [file Table2.xls]

## Sheet: Gene list down-regulated
Supplementary Data Sheet S2 (List of down-regulated genes)
ABCB1
ABCE1
ABCF1
ABCG1
ABHD14B
ABHD15
ABLIM1
ACSL5
ACSS1
ACVR2A
ADA
ADAM28
ADARB1
ADCY9
ADGRE3
ADHFE1
ADRB2
AES
AGAP1
AK1
AKR1B1
AKT1
AKT3
ALDH1A1
ALDH9A1
ALG8
ALMS1
AMPD2
ANK3
ANKRD36B
ANXA6
APBA2
APEX1
APOL3
APRT
ARHGEF18
ARHGEF3
ARL4C
ARRB1
ASCC2
ATF7IP2
ATIC
ATP1A1
ATP2B1
ATP6V0E2
AUTS2
B4GAT1
BACH2
BAG1
BAG3
BANK1
BANP
BBS2
BCL11A
BCL11B
BCL9L
BCOR
BIN1
BIRC3
BLCAP
BLNK
BMS1
BRD2
BRD4
BTBD11
BTN3A1
BTN3A2
BTN3A3
BUB3
C12orf57
C14orf169
C15orf39
C2CD2
C6orf136
CABIN1
CACNA2D3
CALHM2
CAMK2D
CAMK4
CAMTA1
CAPN2
CARD11
CARNMT1
CARNS1
CASS4
CBFA2T3
CBX7
CCDC92
CCL5
CCR3
CCR5
CCR6
CCR7
CD160
CD1C
CD2
CD22
CD244
CD247
CD27
CD28
CD3D
CD3E
CD3G
CD4
CD5
CD7
CD79A
CD81
CD84
CD86
CD8A
CD96
CD99
CDC25B
CDC42SE2
CDK4
CECR1
CHMP7
CHST7
CIITA
CIRBP
CKAP5
CLEC10A
CLEC2D
CLIC5
CLSTN1
CLYBL
CNNM3
COG2
COQ10A
CPA3
CPVL
CRIP1
CRYGS
CSF1R
CST3
CTSO
CTSW
CUTA
CX3CR1
CXCR3
CXCR5
CXCR6
CXXC5
CYB561A3
CYP4V2
DCAF16
DDHD2
DDX18
DDX24
DDX5
DDX58
DENND2D
DET1
DEXI
DGKA
DHRS3
DNAJA3
DNMT1
DNPEP
DOCK10
DOK2
DPEP2
DPP4
DROSHA
DUSP6
DYNLL2
DYRK2
EBF1
ECHDC2
ECHS1
ECI2
EEF2
EHMT2
EIF3B
EIF3F
EIF3L
EIF4B
EIF5B
ELMO1
ELMSAN1
ELP2
ENO2
ENOSF1
ENPP5
ENTPD6
EOMES
EP400
EPHA4
EPHX2
ESYT1
ETS1
EVL
EZR
FAM102A
FAM117B
FAM129C
FAM169A
FAM3C
FAM84B
FASLG
FBL
FBLN5
FBXL16
FBXO21
FBXO32
FBXO7
FCGBP
FCMR
FCRL3
FCRLA
FEZ1
FGFBP2
FGL2
FHIT
FLT3LG
FLVCR1
FMNL3
FNBP1
FNBP4
FOXK1
FOXO1
FTO
FTSJ1
FUT11
FXN
FXYD5
FYN
GABPB2
GALNT6
GAR1
GATA3
GBP1
GBP4
GBP5
GCN1
GGA2
GIMAP4
GIMAP7
GIT1
GLOD4
GNLY
GNPNAT1
GOLGA8A
GORASP2
GOT2
GPATCH8
GPD1L
GPR174
GPR18
GPR183
GRAMD3
GSE1
GTF3C2
GZMA
GZMB
GZMH
GZMK
GZMM
HABP4
HCAR3
HCP5
HDC
HEG1
HIBADH
HINT1
HIP1R
HLA.DMA
HLA.DMB
HLA.DPA1
HLA.DPB1
HLA.DQB1
HLA.DRA
HLA.DRB1
HMGN3
HNRNPA0
HNRNPA1
HPCAL4
HSD17B8
HSH2D
HSP90AB1
HVCN1
HYOU1
IARS
ICAM2
ICOS
IFIT1
IFIT2
IGHD
IKBKB
IL10RA
IL12RB1
IL27RA
IL2RB
IL32
IL7R
ILF3
IMP3
IMPDH2
INPP5E
IRF8
ITGA4
ITGB7
ITK
ITM2A
JAK1
KCNA3
KDM1A
KDM2B
KHDRBS1
KIAA0355
KIAA0907
KIAA1147
KIAA1324
KIF21A
KIR2DL1
KIR2DS5
KLF12
KLF2
KLRB1
KLRC3
KLRC4
KLRD1
KLRF1
KLRG1
LAS1L
LAT
LAX1
LBH
LCK
LDHB
LDLRAP1
LDOC1L
LEF1
LENG8
LEPROTL1
LGALS2
LGR6
LIG1
LIG3
LILRA4
LIMA1
LINC00877
LINC01278
LIX1L
LOC93622
LPAR5
LPXN
LRBA
LRIG1
LRPPRC
LRRC47
LRRN3
LSG1
LTA
LY75
LY86
LY9
LYRM7
MAGED1
MAGEE1
MAGEH1
MAK16
MAL
MAN1C1
MAP3K14
MAP3K4
MAP3K7CL
MAP4K1
MARCH8
MARCKSL1
MARS2
MCCC1
MCM3
MCUB
MEF2C
MEN1
METTL8
MFHAS1
MFSD6
MME
MPEG1
MPHOSPH9
MPRIP
MRPS2
MRPS30
MRPS6
MS4A1
MS4A7
MTR
MTX3
MUM1
MX1
MYC
MYCBP2
MYCL
MYOM2
NAA25
NAAA
NAT10
NBPF1
NCBP2
NCL
NCOA5
NCOR2
NCR3
NDRG2
NEIL2
NELL2
NHS
NKX3.1
NLRC3
NMT2
NOB1
NOG
NOL6
NONO
NOP2
NPAT
NPIPA1
NR1D2
NR3C2
NRROS
NSG1
NSMCE3
NUB1
NUCKS1
NUP205
NUP43
NUP62
NUP93
OAS2
OAS3
ODC1
OGFOD1
OSBPL3
OSBPL5
OXCT1
OXNAD1
P2RX5
P2RY10
P2RY8
PAPD7
PAQR8
PARP1
PARP14
PARP16
PATZ1
PBX4
PCED1A
PCED1B
PCNT
PCSK5
PCSK7
PCYOX1L
PDE4B
PDGFD
PEA15
PEBP1
PELP1
PFAS
PFKP
PHC1
PID1
PIK3C2B
PITPNA
PJA1
PKIA
PLA2G7
PLBD2
PLCG1
PLEKHA1
PLEKHB1
PLEKHF1
PLEKHO1
PLXDC1
POGK
POLA1
POLRMT
PPM1K
PPP1R13B
PPP1R16B
PPP1R9B
PPP3CC
PPRC1
PPTC7
PRF1
PRKACB
PRKCH
PRKCQ
PRKD2
PRKDC
PRKX
PRPF19
PRPF6
PRPF8
PRR5L
PRSS33
PSMB9
PTBP1
PTGDR
PTGDR2
PTMA
PTPN4
PTPRCAP
PURA
PUS7
PVRIG
PYGO2
PYHIN1
RAB11FIP1
RAB37
RAB40B
RALGDS
RARRES3
RASA3
RASGRP1
RASSF1
RBBP7
RBM4
RBM43
RBM4B
RCAN3
RCC2
RDH13
RFX5
RFX7
RMDN3
RNASEH1
RNASEH2B
RNF125
RNF220
RNMT
RNPS1
RORA
RPA1
RPAIN
RPL10A
RPL14
RPL18
RPL19
RPL3
RPRD2
RPS16
RPS24
RPS4X
RPUSD2
RRAS2
RRN3
RRP15
RRS1
RSAD1
RTN1
RUNX3
RUVBL1
S1PR1
SACS
SAMD4A
SATB1
SAV1
SBK1
SCFD2
SCML4
SCRN1
SDAD1
SEC14L1
SEH1L
SEMA4D
SEPT11
SEPT6
SERINC5
SETBP1
SF3A3
SF3B3
SFMBT2
SGK1
SGK223
SH2D1A
SH2D1B
SH2D2A
SHQ1
SIDT1
SIGIRR
SIK1
SIN3A
SIPA1L3
SIRPG
SIT1
SKAP1
SLAIN1
SLAMF1
SLAMF6
SLC16A10
SLC20A1
SLC25A36
SLC25A38
SLC25A39
SLC25A45
SLC2A4RG
SLC38A1
SLC39A10
SLC41A1
SLC46A2
SLFN5
SMAD7
SMARCAD1
SMYD2
SNCA
SNU13
SOCS2
SON
SP140
SPIB
SPOCK2
SPTAN1
SRPRB
SRSF5
SSBP3
SSBP4
SSRP1
ST3GAL5
ST6GAL1
STAT4
STIM2
STK39
STRADB
STRBP
SULF2
SUN2
SYTL2
TAF15
TAGAP
TAPBPL
TARBP1
TARSL2
TBC1D4
TBC1D9
TBX21
TC2N
TCEA3
TCERG1
TCF20
TCF7
TCL1A
TCTN3
TGFBI
TGFBR3
TGIF1
TGIF2
TGM3
THEMIS
THOC1
THUMPD1
TIAM1
TIGIT
TKTL1
TLR7
TMC6
TMC8
TMEM109
TMEM116
TMEM14A
TMEM204
TMEM263
TMEM267
TMEM268
TNFAIP8L1
TNFRSF25
TNIK
TOMM20
TOX
TP53
TPD52
TRANK1
TRAT1
TRIB2
TRIM14
TRIM32
TRIT1
TRRAP
TSHZ1
TSPAN18
TSPAN5
TTC16
TTC19
TTC27
TTC39B
TTC39C
TTYH2
TUBGCP5
TULP4
TXK
UBASH3A
UBE2E2
UBE2G2
UBE2L6
UBE2Q2
UBTF
UCP2
UNG
USP10
USP11
USP13
UTP4
UXS1
VIPR1
VPREB3
VPS13C
VPS51
VWCE
WBSCR22
WDR54
WDR82
WHAMM
XAF1
XYLT1
ZAP70
ZBTB25
ZBTB39
ZBTB4
ZCCHC2
ZFP64
ZHX2
ZNF121
ZNF202
ZNF256
ZNF266
ZNF275
ZNF286A
ZNF30
ZNF320
ZNF329
ZNF331
ZNF337
ZNF385A
ZNF395
ZNF540
ZNF548
ZNF559
ZNF600
ZNF827
ZNF831
ZNHIT6
ZXDA

## Sheet: Gene list up-regulated
Supplementary Data Sheet S2 (List of up-regulated genes)
ABHD13
ABHD5
ACER3
ACOT13
ACPP
ACSL1
ACSL3
ACTR10
ACTR1A
ACVR1B
ADAM9
ADAMTS3
ADGRE1
ADGRG3
ADM
AGFG1
AGTPBP1
AGTRAP
AIG1
AIM2
ALG14
ALOX5AP
ALPL
ANAPC15
ANKRD22
ANKRD55
ANKRD9
ANKS1A
ANO10
ANXA1
ANXA3
APH1B
APMAP
APOBEC3B
AQP10
AQP9
ARF4
ARG1
ARHGAP24
ARL11
ARL4A
ARL6IP6
ARMT1
ARPC3
ARPC5
ARRDC4
ASAH1
ASPH
ASPM
ATL3
ATP11B
ATP13A3
ATP2C2
ATP5C1
ATP5F1
ATP5I
ATP5J
ATP5L
ATP6V0E1
ATP6V1C1
ATP6V1D
ATP6V1E1
ATP8B4
ATP9A
AURKA
AZI2
B3GNT2
B3GNT5
B3GNT8
B3GNTL1
B4GALT4
B4GALT5
BAMBI
BASP1
BATF
BAZ1A
BCAP29
BCAT1
BCL2A1
BCL6
BEX1
BIK
BLM
BLOC1S1
BLOC1S2
BMX
BNIP2
BPGM
BST1
BTBD10
BUB1
BUB1B
C11orf71
C14orf2
C1D
C1GALT1C1
C1orf162
C1QA
C1QB
C1QC
C1RL
C2orf69
C2orf76
C2orf88
C3AR1
C4orf3
C5orf30
C9orf66
C9orf72
C9orf84
CA4
CAB39
CAMP
CAPG
CAPZA1
CARD16
CARD6
CASP4
CASP5
CCDC126
CCDC53
CCNA1
CCNA2
CCNB1
CCNB2
CCPG1
CD163
CD177
CD24
CD55
CD58
CD59
CD82
CDA
CDADC1
CDC20
CDC45
CDH26
CDK1
CDK14
CDK5RAP2
CDKN2C
CDKN2D
CDKN3
CEACAM1
CEACAM21
CEACAM4
CEACAM6
CEACAM8
CEBPA
CEBPD
CEBPE
CENPE
CENPW
CEP55
CETN2
CHCHD1
CHIC2
CHMP5
CHPT1
CHST13
CHUK
CISD2
CKAP4
CKLF
CKS1B
CKS2
CLEC12A
CLEC1B
CLEC4A
CLEC4D
CLEC4E
CLEC5A
CLIC1
CLIC2
CLIC4
CMTM2
CNEP1R1
CNIH4
COL17A1
COL4A3BP
COMMD8
COPS5
COQ2
CORO2A
COX7A2
COX7B
CPD
CPEB4
CPNE3
CR1
CREG1
CRISP3
CRLS1
CSF2RA
CSGALNACT2
CST7
CSTA
CTNNAL1
CTSA
CTSD
CTSG
CTSL
CUTC
CYB5R4
CYBA
CYBRD1
CYP19A1
CYSTM1
CYYR1
DAAM2
DACH1
DBI
DCP2
DDAH2
DDIAS
DEF8
DEFA4
DERA
DERL2
DGAT2
DHFR
DHRS13
DHRS7B
DHRS9
DIRC2
DLC1
DLD
DLGAP5
DNAJA2
DNAJC15
DNASE1L1
DNTTIP1
DOK3
DPH3
DPM1
DPY19L3
DPY30
DRAM1
DSC2
DUSP13
DYNLT1
DYSF
EBLN2
ECHDC3
ECT2
EDEM2
EIF1AY
ELANE
ELMOD2
EMC2
EMILIN2
ENTPD1
ENTPD7
ENY2
EPAS1
ERI1
ERLIN1
ERO1A
ETF1
ETFA
ETS2
EVI2A
EXOC6
EXOSC4
EXT1
F5
F8
FAM101B
FAM105A
FAM110B
FAM160A2
FAM172A
FAM198B
FAM200B
FAM20A
FAM65C
FAR1
FBXL5
FBXO30
FBXO6
FBXO9
FCAR
FCER1G
FCGR1A
FCGR1B
FEM1C
FES
FGD4
FGF13
FGR
FHL2
FIG4
FKBP15
FKBP5
FLOT1
FLOT2
FNDC3A
FOLR3
FOXN2
FPGT
FPR1
FPR2
G0S2
GABARAPL2
GADD45A
GALNT14
GALNT2
GALNT3
GAPDH
GAS7
GBAP1
GBE1
GCA
GCLM
GGH
GJB6
GK
GLA
GLRX
GLRX2
GLT1D1
GM2A
GMFB
GMFG
GMNN
GNA15
GNAI3
GNG5
GNS
GOLGA1
GPAT3
GPBP1L1
GPCPD1
GPER1
GPN3
GPR160
GPR84
GRAMD1A
GRB10
GSKIP
GSR
GSTO1
GTDC1
GYG1
H2AFZ
HAT1
HBS1L
HEBP2
HGF
HHEX
HIGD1A
HIST1H1T
HIST1H2AM
HIST1H2BD
HIST1H2BE
HIST1H2BH
HIST1H2BK
HIST1H3G
HIST1H4D
HIST1H4H
HIST1H4J
HIST2H2BE
HJURP
HK3
HMGB2
HMGB3
HMMR
HOMER3
HP
HPGD
HPSE
HTATIP2
ID2.AS1
IDH1
IDI1
IDNK
IER3
IFITM1
IFNGR1
IGFBP7
IL10
IL10RB
IL18
IL18R1
IL18RAP
IL1R1
IL1R2
IL1RN
IL4R
IMPA2
INSC
IRAK3
IRAK4
ISCA1
ITGA2B
ITGA7
ITPKC
JAK2
JDP2
JUNB
KBTBD6
KBTBD7
KCNE1
KCNE3
KCNJ2
KCTD21
KIAA0101
KIF11
KIF14
KIF1B
KIF20A
KIF4A
KLF5
KLF7
KMT5A
KREMEN1
LACTB
LAIR1
LAMTOR1
LAMTOR3
LAMTOR5
LBR
LCN2
LDHA
LGALS1
LHFPL2
LILRA3
LILRA5
LILRA6
LILRB3
LIN7A
LNPK
LOC285147
LPCAT2
LPGAT1
LRG1
LRPAP1
LRRC6
LRRFIP2
LRRN1
LSM1
LTB4R
LTF
LY96
LYPLA1
LYRM1
MAB21L3
MAD2L2
MAFG
MAN1A1
MANSC1
MAOA
MAP1LC3B
MAPK1
MAPK14
MAPK6
MAPRE1
MARC1
MARCO
MB21D1
MCEMP1
MCTP1
MCTP2
MCU
MEF2A
MEGF9
MERTK
METTL22
METTL7B
METTL9
MFAP3
MFF
MFSD1
MFSD13A
MGAM
MGST1
MGST2
MICAL1
MICU1
MILR1
MKNK1
MLKL
MMADHC
MMP8
MMP9
MMRN1
MPC2
MPO
MPP7
MR1
MRPL13
MRPL22
MRPL33
MRPL36
MRPL47
MRPL51
MRPS36
MRVI1
MS4A3
MS4A4A
MS4A6A
MSL3
MSMO1
MSRA
MSRB1
MSRB2
MTF1
MTHFD2
MTX1
MXD3
MYL12B
MYL6
MYL6B
MYL9
NAA38
NABP1
NAIP
NAMPT
NANS
NARF
NAT1
NCAPG
NCF4
NDC80
NDST2
NDUFA1
NDUFA4
NDUFAF1
NDUFB3
NECAB1
NEDD4
NEDD4L
NEK2
NFE2
NFIL3
NFKBIA
NFU1
NIPSNAP3A
NLRC4
NLRP12
NME1
NME8
NMI
NOP10
NPL
NQO2
NRN1
NUCB2
NUDT16
NUP214
NUP58
NUSAP1
NXT2
OAT
OLAH
OLFM4
OLR1
OPLAH
ORM1
ORMDL2
OSBPL9
OSCAR
OSTF1
P2RX1
PADI2
PAG1
PAM
PAPSS1
PCMT1
PCOLCE2
PCYT1A
PDCD10
PDE6H
PDGFC
PDSS1
PDZD8
PECR
PFKFB3
PGK1
PGLYRP1
PGM1
PGM2
PGS1
PHC2
PHF21A
PHTF1
PIK3AP1
PIK3CB
PIWIL4
PKM
PLA2G4A
PLAC8
PLBD1
PLGRKT
PLIN3
PLOD2
PLP2
PLSCR1
PLXNC1
PNPLA1
POC1B
POLE4
POMP
POR
PPBP
PPM1M
PPP1R12A
PPP1R3D
PPP4R2
PRC1
PRDX4
PRKCD
PRL
PROK2
PROS1
PRTN3
PSMA4
PSMB3
PSMC6
PSMD12
PSMD4
PSTPIP2
PTEN
PTGR1
PTPN22
PTTG1
PXK
PXYLP1
PYGL
QPCT
QSOX1
RAB10
RAB13
RAB18
RAB1A
RAB20
RAB27A
RAB31
RAB32
RAB8B
RABAC1
RAE1
RALB
RALGAPA2
RANBP9
RAP1GAP
RAP2C
RB1
RBBP8
RBPJ
RBX1
REEP5
RETN
RGL4
RGS18
RHAG
RHOT1
RIT1
RLIM
RMDN1
RMI1
RNASE1
RNASE2
RNASE3
RNF11
RNF141
RNF144B
RNF146
RNF217
RNF7
ROCK1
ROGDI
ROMO1
ROPN1L
RP2
RPL22L1
RPL26L1
RPS27L
RRAGD
RRM2
RSBN1
RSPH9
RTCA
RTN4
S100A12
S100A6
S100A8
S100A9
S100P
SAMSN1
SAP30L
SAR1B
SARNP
SCFD1
SCPEP1
SDF2
SDHAF3
SEC24A
SEC61G
SELP
SELT
SEMA4A
SEP15
SEPHS2
SERPINB1
SERPINB10
SERPINB2
SESTD1
SFXN1
SGMS2
SGO2
SGTB
SH3GLB1
SHKBP1
SIAH2
SIGLEC5
SIGLEC9
SIPA1L2
SIRPA
SIRPD
SLA
SLC16A5
SLC22A15
SLC22A16
SLC22A4
SLC25A40
SLC26A8
SLC2A3
SLC35A1
SLC35A5
SLC35B3
SLC37A3
SLC38A2
SLC40A1
SLC51A
SLC8A1
SLC9A8
SLCO4A1
SLFN12
SLIRP
SLPI
SMARCD3
SMIM3
SNRPG
SNX14
SNX3
SOCS3
SORT1
SPC25
SPI1
SPPL2A
SPTLC2
SPTSSA
SQRDL
SRA1
SRGN
SRP19
SRPK1
ST3GAL6
ST6GALNAC3
STK17B
STK3
STOM
STX3
STXBP3
STXBP5
SUB1
SUCNR1
SULT1B1
SYCP2
TAF12
TBCA
TCAIM
TCEB1
TCN1
TCTEX1D1
TDRD9
TEX2
TGFB1I1
THOC7
TIFA
TIMM8B
TIMP1
TIMP2
TIPARP
TK2
TLR1
TLR2
TLR4
TLR5
TLR8
TM6SF1
TMCO3
TMEM110
TMEM120A
TMEM165
TMEM167A
TMEM169
TMEM185B
TMEM208
TMEM256
TMEM260
TMEM30A
TMEM33
TMEM45A
TMEM55A
TMEM56
TMEM59
TMLHE
TMX1
TNFAIP6
TNFAIP8L3
TNFSF10
TOP2A
TOR4A
TP53I3
TPK1
TPST1
TPST2
TPX2
TRAPPC5
TREML1
TREML3P
TRIB1
TRIP4
TROAP
TRPS1
TSHZ3
TSPAN2
TSPO
TTC32
TTK
TWF1
TXN
TXNDC17
TYMS
UBA3
UBE2C
UBE2D1
UBE2F
UBE2J1
UBL5
UFD1L
UGCG
UGP2
UHRF1
UPB1
UPP1
UQCR11
UQCRQ
USB1
USMG5
USP32
VAMP5
VAMP7
VAPA
VAV3
VCPKMT
VEGFA
VIM
VMP1
VNN1
VNN2
VPS25
VPS54
VPS9D1
VSIG4
VSTM1
WBP4
WDFY3
WFDC1
WIPI1
WRB
WSB1
XK
YIPF1
YIPF4
YIPF6
ZAK
ZBTB8OS
ZDHHC19
ZDHHC20
ZDHHC3
ZKSCAN7
ZMPSTE24
ZNF230
ZNF354A
ZNF366
ZNF438
ZNF516
ZNF608
ZNHIT1
ZWINT
