# Supplementary material for: Predicting patients with septic shock and sepsis through analyzing whole-blood expression of NK cell-related hub genes using an advanced machine learning framework
Source: Front Immunol. 2024 Nov 28;15:1493895. doi: 10.3389/fimmu.2024.1493895 (PMC11634752; doi:10.3389/fimmu.2024.1493895)
Supplement: Supplementary Table 3 — Excel file for the fGSEA pathways in datasets of GSE95233 and GSE57065. [file Table3.xls]

## Sheet: GSE95233
Supplementary Data Sheet S3 (GSE95233)
ID	Description	setSize	enrichmentScore	NES	pvalue	p.adjust	qvalues	rank	leading_edge	core_enrichment
hsa04658	Th1 and Th2 cell differentiation	34	-0.642333	-3.44702	1e-10	1.68e-08	1.30526e-08	287	tags=74%, list=18%, signal=61%	27040/3716/3594/5533/915/5588/7535/3119/6775/5335/2625/3108/3123/3109/3122/916/3932/864/920/3115/3560/3113/917/919/30009
hsa04659	Th17 cell differentiation	35	-0.595486	-3.22196	7.84247e-10	6.58768e-08	5.11824e-08	287	tags=69%, list=18%, signal=57%	27040/3716/3594/5533/915/5588/7535/3119/5335/2625/3108/3123/3109/3122/916/3932/920/3115/3560/3113/6095/917/919/30009
hsa04514	Cell adhesion molecules	21	-0.710057	-3.16795	1.74169e-09	9.75349e-08	1.09771e-07	286	tags=81%, list=18%, signal=67%	4267/3384/933/29851/3676/3119/3108/3123/3109/3695/940/3122/914/920/3115/3113/925
hsa05332	Graft-versus-host disease	14	-0.80799	-3.12132	3.36394e-09	1.41286e-07	7.5779e-08	157	tags=79%, list=10%, signal=71%	3119/3002/3108/3123/3109/940/3122/5551/3824/3115/3113
hsa04612	Antigen processing and presentation	18	-0.719974	-3.06277	1.09015e-08	3.66291e-07	8.25394e-07	249	tags=78%, list=16%, signal=66%	8302/5993/3119/3823/3108/3123/3109/3122/3824/4261/920/3115/3113/925
hsa04940	Type I diabetes mellitus	13	-0.801773	-2.98196	3.9203e-08	1.06236e-06	2.84587e-07	157	tags=77%, list=10%, signal=70%	3119/3002/3108/3123/3109/940/3122/5551/3115/3113
hsa05320	Autoimmune thyroid disease	13	-0.780118	-2.90142	5.05887e-08	1.06236e-06	8.25394e-07	157	tags=77%, list=10%, signal=70%	3119/3002/3108/3123/3109/940/3122/5551/3115/3113
hsa05330	Allograft rejection	13	-0.780118	-2.90142	5.05887e-08	1.06236e-06	8.25394e-07	157	tags=77%, list=10%, signal=70%	3119/3002/3108/3123/3109/940/3122/5551/3115/3113
hsa04672	Intestinal immune network for IgA production	14	-0.747591	-2.88799	1.58365e-07	2.95614e-06	2.29675e-06	199	tags=79%, list=13%, signal=69%	29851/3676/3119/3108/3123/3109/3695/940/3122/3115/3113
hsa04660	T cell receptor signaling pathway	30	-0.553944	-2.82107	1.1361e-06	1.90864e-05	1.48291e-05	205	tags=53%, list=13%, signal=47%	5533/29851/915/5588/84433/7535/5335/10125/940/916/3702/3932/920/917/919/925
hsa05340	Primary immunodeficiency	14	-0.71015	-2.74335	1.72661e-06	2.637e-05	2.0488e-05	353	tags=86%, list=22%, signal=67%	7374/100/5993/29851/915/7535/916/3932/4261/920/3575/925
hsa04640	Hematopoietic cell lineage	33	-0.509647	-2.7203	2.50582e-06	3.50815e-05	2.72563e-05	184	tags=61%, list=12%, signal=55%	933/3676/915/3119/1436/931/4311/3108/3123/3109/911/3122/914/916/920/3115/3113/3575/917/925
hsa05416	Viral myocarditis	12	-0.746606	-2.69554	2.74547e-06	3.548e-05	2.75659e-05	157	tags=75%, list=10%, signal=68%	3119/3108/3123/3109/940/3122/5551/3115/3113
hsa04650	Natural killer cell mediated cytotoxicity	25	-0.506637	-2.41346	3.61698e-05	0.000434037	0.000337222	292	tags=56%, list=19%, signal=46%	259197/27040/3384/5533/7535/51744/3823/4068/5335/3002/3932/5551/3824/919
hsa05235	PD-L1 expression and PD-1 checkpoint pathway in cancer	28	-0.464952	-2.27869	0.000304324	0.00340843	0.00279018	291	tags=54%, list=19%, signal=44%	10000/27040/3716/5533/915/5588/7535/5335/10125/940/916/3932/920/917/919
hsa05162	Measles	24	-0.461933	-2.19188	0.000324749	0.00340987	0.00494088	295	tags=50%, list=19%, signal=41%	6504/10000/3716/4599/4940/915/4939/7157/940/916/3560/917
hsa05323	Rheumatoid arthritis	20	-0.494235	-2.16282	0.000347272	0.00343186	0.00399118	157	tags=50%, list=10%, signal=46%	3119/155066/3108/3123/3109/940/3122/6352/3115/3113
hsa05321	Inflammatory bowel disease	21	-0.48349	-2.15711	0.000384775	0.00359124	0.00515375	95	tags=52%, list=6%, signal=50%	3119/6775/2625/3108/3123/3109/3122/3115/3113/6095/30009
hsa05166	Human T-cell leukemia virus 1 infection	46	-0.360851	-2.15488	0.000580974	0.00513703	0.00266636	88	tags=28%, list=6%, signal=27%	7157/3108/3123/3109/3122/2113/916/3932/920/3115/3560/3113/917
hsa05322	Systemic lupus erythematosus	16	-0.50493	-2.09164	0.000719668	0.00592357	0.00653395	65	tags=50%, list=4%, signal=48%	3119/3108/3123/3109/940/3122/3115/3113
hsa05310	Asthma	10	-0.641526	-2.13888	0.000740447	0.00592357	0.00836294	157	tags=70%, list=10%, signal=63%	3119/3108/3123/3109/3122/3115/3113
hsa05164	Influenza A	33	-0.384612	-2.05291	0.000832777	0.00635939	0.00708602	291	tags=42%, list=19%, signal=35%	10000/3716/4599/4940/3119/4939/3108/3123/3109/3122/6352/4261/3115/3113
hsa05169	Epstein-Barr virus infection	45	-0.340574	-2.01752	0.000908141	0.00663338	0.00264927	92	tags=44%, list=6%, signal=43%	25942/4609/9612/10000/3716/4940/915/3119/4939/7157/3108/3123/3109/3122/916/864/3115/3113/917/919
hsa05168	Herpes simplex virus 1 infection	42	-0.35428	-2.01598	0.0012014	0.00840983	0.00460228	408	tags=50%, list=26%, signal=38%	90075/84527/330/57335/10838/162966/10000/3716/26152/147694/4940/3119/4939/7157/3108/3123/3109/3122/6352/3115/3113
hsa04919	Thyroid hormone signaling pathway	14	-0.502173	-1.93993	0.0013572	0.0091204	0.0124175	461	tags=71%, list=29%, signal=51%	117247/2308/25942/4609/10000/5567/5214/9882/7157/5335
hsa04062	Chemokine signaling pathway	31	-0.35055	-1.83496	0.00166584	0.0107639	0.0276193	298	tags=39%, list=19%, signal=32%	408/10000/5567/7074/1234/5335/1235/1236/3702/6352/1524/1232
hsa04061	Viral protein interaction with cytokine and cytokine receptor	19	-0.416387	-1.81063	0.00256862	0.0159825	0.0342471	212	tags=47%, list=14%, signal=41%	3587/1234/1436/1235/1236/6352/1524/1232/3560
hsa04060	Cytokine-cytokine receptor interaction	37	-0.328948	-1.80171	0.00317046	0.0190227	0.0185125	118	tags=30%, list=8%, signal=28%	939/1436/1235/1236/6352/1524/920/9235/1232/3560/3575
hsa01100	Metabolic pathways	167	0.259245	1.59961	0.00409888	0.0237452	0.0238231	646	tags=54%, list=41%, signal=35%	383/10170/2992/528/7357/256435/79623/4694/3101/4709/7378/1349/29071/55454/3422/55331/55301/3939/51733/4942/4697/5209/762/51382/9489/9446/2591/27089/4257/683/10797/2730/54947/5321/8509/10975/4128/9517/55276/414328/6241/166929/2632/249/1347/8972/10678/10855/2181/8702/84002/2180/5836/22928/529/3417/669/8813/5130/27010/5149/80271/9/2936/4121/8992/9896/2590/3613/1738/4830/7360/56994/387893/26873/54187…
hsa04610	Complement and coagulation cascades	12	0.584307	1.86421	0.00425489	0.0238274	0.0184487	247	tags=58%, list=16%, signal=50%	966/719/11326/5055/1378/5627/1604
hsa04657	IL-17 signaling pathway	11	0.615154	1.87499	0.0044502	0.0241172	0.0187377	220	tags=55%, list=14%, signal=47%	3934/4318/6280/6279/1432/1147
hsa04932	Non-alcoholic fatty liver disease	15	0.552782	1.903	0.00535887	0.0281341	0.0218585	338	tags=60%, list=22%, signal=48%	4694/4709/1349/4697/27089/1432/10975/1347/9021
hsa05208	Chemical carcinogenesis - reactive oxygen species	26	0.461731	1.90676	0.00602302	0.0306627	0.0304774	309	tags=46%, list=20%, signal=38%	3082/4694/4709/1349/4697/9446/27089/4257/1432/1147/10975/1347
hsa05016	Huntington disease	17	0.540598	1.92854	0.00719438	0.0355487	0.0147796	383	tags=65%, list=24%, signal=49%	4694/4709/1349/4697/27089/5706/5685/10975/1347/55062/55860
hsa00190	Oxidative phosphorylation	12	0.640037	2.04202	0.00817236	0.0392273	0.00460228	309	tags=75%, list=20%, signal=61%	528/4694/4709/1349/4697/51382/27089/10975/1347
hsa04714	Thermogenesis	17	0.6035	2.15294	0.00944556	0.0440793	0.00264815	366	tags=71%, list=23%, signal=55%	4694/4709/1349/4697/27089/51103/1432/10975/6604/1347/2181/2180

## Sheet: GSE57065
Supplementary Data Sheet S3 (GSE57065)
ID	Description	setSize	enrichmentScore	NES	pvalue	p.adjust	qvalues	rank	leading_edge	core_enrichment
hsa04658	Th1 and Th2 cell differentiation	34	-0.633453	-3.27943	3.07718e-10	5.16967e-08	4.08132e-08	167	tags=59%, list=11%, signal=54%	915/3119/3122/920/30009/3109/3108/6775/917/2625/5588/3123/7535/3932/916/3115/864/3113/3560/919
hsa05332	Graft-versus-host disease	14	-0.818057	-3.13405	1.61256e-09	1.35455e-07	1.06938e-07	138	tags=79%, list=9%, signal=72%	3119/3824/3122/3109/3108/3123/940/3002/3115/5551/3113
hsa04940	Type I diabetes mellitus	13	-0.809764	-3.02445	5.64588e-09	3.16169e-07	2.49607e-07	138	tags=77%, list=9%, signal=71%	3119/3122/3109/3108/3123/940/3002/3115/5551/3113
hsa05320	Autoimmune thyroid disease	13	-0.796838	-2.97617	1.91822e-08	6.44522e-07	5.08833e-07	138	tags=77%, list=9%, signal=71%	3119/3122/3109/3108/3123/940/3002/3115/5551/3113
hsa05330	Allograft rejection	13	-0.796838	-2.97617	1.91822e-08	6.44522e-07	5.08833e-07	138	tags=77%, list=9%, signal=71%	3119/3122/3109/3108/3123/940/3002/3115/5551/3113
hsa04659	Th17 cell differentiation	35	-0.568158	-2.99554	2.44345e-08	6.84165e-07	5.4013e-07	167	tags=54%, list=11%, signal=50%	915/3119/3122/920/30009/3109/3108/6095/917/2625/5588/3123/7535/3932/916/3115/3113/3560/919
hsa04612	Antigen processing and presentation	18	-0.699389	-2.90104	4.64497e-08	1.11479e-06	8.80099e-07	241	tags=72%, list=15%, signal=62%	3326/4261/3823/3119/3824/3122/920/3109/3108/3123/925/3115/3113
hsa05340	Primary immunodeficiency	14	-0.746802	-2.86107	3.45017e-07	6.99825e-06	5.52493e-06	352	tags=93%, list=22%, signal=73%	100/5993/7374/973/4261/915/29760/920/925/7535/3932/3575/916
hsa05416	Viral myocarditis	12	-0.780182	-2.78182	3.74906e-07	6.99825e-06	5.52493e-06	180	tags=83%, list=11%, signal=74%	2534/3119/3122/3109/3108/3123/940/3115/5551/3113
hsa04672	Intestinal immune network for IgA production	14	-0.736676	-2.82228	5.73713e-07	9.63838e-06	7.60925e-06	158	tags=71%, list=10%, signal=65%	3676/9020/3119/3122/3109/3108/3123/940/3115/3113
hsa04514	Cell adhesion molecules	21	-0.620502	-2.67015	1.31033e-06	2.00123e-05	1.57992e-05	158	tags=57%, list=10%, signal=52%	3676/3119/3122/920/3109/3108/3123/925/940/914/3115/3113
hsa04660	T cell receptor signaling pathway	30	-0.538885	-2.67055	2.08984e-06	2.92577e-05	2.30982e-05	180	tags=47%, list=11%, signal=42%	2534/915/9020/920/917/5588/925/7535/3932/940/916/10125/3702/919
hsa04610	Complement and coagulation cascades	12	0.742786	2.43819	1.48679e-05	0.000192139	0.000151688	352	tags=92%, list=22%, signal=72%	11326/1378/719/966/713/712/1604/5627/2153/714/5055
hsa04640	Hematopoietic cell lineage	33	-0.473385	-2.44918	3.6503e-05	0.000438035	0.000345817	167	tags=55%, list=11%, signal=50%	915/3676/3119/3122/920/3109/4311/3108/917/924/3123/925/931/3575/914/916/3115/3113
hsa05323	Rheumatoid arthritis	20	-0.545507	-2.33112	0.000128689	0.00144132	0.00113789	164	tags=50%, list=10%, signal=45%	155066/3119/3122/3109/3108/3123/6352/940/3115/3113
hsa05169	Epstein-Barr virus infection	45	-0.397414	-2.22511	0.000198136	0.00208043	0.00164244	200	tags=40%, list=13%, signal=36%	7157/4609/915/4940/9020/3119/29760/3122/3109/3108/917/3123/4939/916/3115/864/3113/919
hsa05164	Influenza A	33	-0.418102	-2.16316	0.000515804	0.00509736	0.00402423	177	tags=36%, list=11%, signal=33%	4261/4940/3119/3122/3109/3108/3123/4939/4599/6352/3115/3113
hsa05166	Human T-cell leukemia virus 1 infection	46	-0.374142	-2.10259	0.000560247	0.00522898	0.00412814	200	tags=39%, list=13%, signal=35%	7157/4609/915/9020/3119/5567/3122/920/3109/3108/917/2113/3123/3932/916/3115/3113/3560
hsa05321	Inflammatory bowel disease	21	-0.481845	-2.07348	0.000628125	0.00555395	0.0043847	138	tags=52%, list=9%, signal=48%	3119/3122/30009/3109/3108/6775/6095/2625/3123/3115/3113
hsa05168	Herpes simplex virus 1 infection	42	-0.36056	-1.9856	0.0011577	0.0097247	0.00767739	327	tags=43%, list=21%, signal=35%	55422/10000/330/163255/84527/7157/10838/4940/3119/3122/162966/3109/3108/3123/4939/6352/3115/3113
hsa05134	Legionellosis	11	0.641432	2.04453	0.00159341	0.0127035	0.0100291	428	tags=82%, list=27%, signal=60%	58484/7100/4671/1378/51128/7097/3606/4792/5861
hsa05235	PD-L1 expression and PD-1 checkpoint pathway in cancer	28	-0.422352	-2.04424	0.00166356	0.0127035	0.0100291	167	tags=36%, list=11%, signal=32%	915/920/917/5588/7535/3932/940/916/10125/919
hsa01100	Metabolic pathways	167	0.272989	1.76959	0.00209762	0.0153217	0.0120961	446	tags=39%, list=28%, signal=31%	55301/383/2992/249/762/10170/256435/3101/528/55454/79623/5209/4257/7378/55331/166929/6241/26873/8972/7357/9489/5321/56994/683/5836/3422/4121/9517/3939/2730/4709/51733/10855/55276/84803/4694/2180/2590/9446/4942/414328/29071/953/4128/2799/7298/3417/10797/54947/2936/4697/2591/1349/131870/9334/10135/669/1347/5291/51382/27089/3613/586/10678/978
hsa05310	Asthma	10	-0.611006	-1.98766	0.00227519	0.0159263	0.0125734	138	tags=70%, list=9%, signal=64%	3119/3122/3109/3108/3123/3115/3113
hsa04650	Natural killer cell mediated cytotoxicity	25	-0.425473	-1.95898	0.00256481	0.0172355	0.013607	438	tags=60%, list=28%, signal=44%	117157/356/5335/3384/259197/51744/2534/3823/3824/4068/7535/3932/3002/5551/919
hsa05162	Measles	24	-0.438803	-1.98435	0.00284821	0.0184038	0.0145294	200	tags=38%, list=13%, signal=33%	7157/915/4940/917/4939/4599/940/916/3560
hsa05322	Systemic lupus erythematosus	16	-0.493161	-1.95074	0.00326633	0.0203239	0.0160451	138	tags=50%, list=9%, signal=46%	3119/3122/3109/3108/3123/940/3115/3113
hsa05418	Fluid shear stress and atherosclerosis	23	0.472854	1.90787	0.00621312	0.0372787	0.0294306	180	tags=35%, list=11%, signal=31%	7850/4318/3554/4257/7295/1432/4205/3674
hsa05140	Leishmaniasis	23	-0.404636	-1.80894	0.0080323	0.046532	0.0367358	158	tags=39%, list=10%, signal=36%	3676/3119/3122/3109/3108/3123/65108/3115/3113
